# Supplementary material for: Survey of Protein Sequence Embedding Models
Source: Int J Mol Sci. 2023 Feb 14;24(4):3775. doi: 10.3390/ijms24043775 (PMC9963412; doi:10.3390/ijms24043775)
Supplement: Supplementary file 1 [file ijms-24-03775-s001.zip]

Archive with 4 entries (4 files):
- Supplementary material S1.xlsx
- Supplementary material S2.pdf
- Supplementary material S3.xlsx
- Supplementary material S4.pdf
