# Supplementary material for: Survey of Protein Sequence Embedding Models
Source: Int J Mol Sci. 2023 Feb 14;24(4):3775. doi: 10.3390/ijms24043775 (PMC9963412; doi:10.3390/ijms24043775)
Supplement: Supplementary file 1 [file ijms-24-03775-s001.zip › Supplementary material S1.xlsx]

## Sheet: Supplementary material S1
Supplementary material S1. Overlap of uncharacterized proteins in the t-SNE clusters by different embedding models.
1-Protein is within the cluster; 0-Protein is outside the cluster (Figure 2 of main text).
Protein ID	SeqVec	Prott5	ESM	ESM1b
NP_001018032.1 uncharacterized protein YCR095W-A [Saccharomyces cerevisiae S288C]	1	1	1	1
NP_001032578.1 uncharacterized protein YGL194C-A [Saccharomyces cerevisiae S288C]	0	0	1	1
NP_001073292.1 uncharacterized protein YER190C-B [Saccharomyces cerevisiae S288C]	1	1	1	1
NP_001254791.1 uncharacterized protein YNR077C [Saccharomyces cerevisiae S288C]	1	1	1	1
NP_001257667.1 uncharacterized protein YHR173C [Saccharomyces cerevisiae S288C]	1	1	1	1
NP_001257670.1 uncharacterized protein YDL022C-A [Saccharomyces cerevisiae S288C]	1	1	1	1
NP_001257671.1 uncharacterized protein YDL009C [Saccharomyces cerevisiae S288C]	1	1	1	1
NP_001257673.1 uncharacterized protein YER084W [Saccharomyces cerevisiae S288C]	1	1	1	1
NP_001257676.1 uncharacterized protein YGR018C [Saccharomyces cerevisiae S288C]	1	1	1	1
NP_001257677.1 uncharacterized protein YGR050C [Saccharomyces cerevisiae S288C]	1	1	1	1
NP_001257678.1 uncharacterized protein YIL163C [Saccharomyces cerevisiae S288C]	1	1	1	1
NP_001257679.1 uncharacterized protein YIL105W-A [Saccharomyces cerevisiae S288C]	1	1	1	1
NP_001257680.1 uncharacterized protein YIL054W [Saccharomyces cerevisiae S288C]	1	1	1	1
NP_001257681.1 uncharacterized protein YIR020C [Saccharomyces cerevisiae S288C]	1	1	1	1
NP_001257682.1 uncharacterized protein YJL077W-A [Saccharomyces cerevisiae S288C]	1	1	1	1
NP_001257683.1 uncharacterized protein YJR146W [Saccharomyces cerevisiae S288C]	1	1	1	1
NP_001257685.1 uncharacterized protein YLR358C [Saccharomyces cerevisiae S288C]	1	1	1	1
NP_001257686.1 uncharacterized protein YMR316C-A [Saccharomyces cerevisiae S288C]	1	1	1	1
NP_001257687.1 uncharacterized protein YNL184C [Saccharomyces cerevisiae S288C]	1	1	1	1
NP_001257688.1 uncharacterized protein YNL143C [Saccharomyces cerevisiae S288C]	1	1	1	1
NP_001257689.1 uncharacterized protein YNL140C [Saccharomyces cerevisiae S288C]	0	1	1	0
NP_001257690.1 uncharacterized protein YOR105W [Saccharomyces cerevisiae S288C]	1	1	1	1
NP_001297596.1 uncharacterized protein YCR041W [Saccharomyces cerevisiae S288C]	1	1	1	1
NP_001333723.1 uncharacterized protein YBL071C [Saccharomyces cerevisiae S288C]	1	1	1	1
NP_001333724.1 uncharacterized protein YBR027C [Saccharomyces cerevisiae S288C]	1	1	1	1
NP_001333725.1 uncharacterized protein YBR032W [Saccharomyces cerevisiae S288C]	0	0	1	0
NP_001335736.1 uncharacterized protein YHL041W [Saccharomyces cerevisiae S288C]	1	1	1	1
NP_001335737.1 uncharacterized protein YHL037C [Saccharomyces cerevisiae S288C]	1	1	1	1
NP_001335738.1 uncharacterized protein YHL005C [Saccharomyces cerevisiae S288C]	1	1	1	1
NP_001335740.1 uncharacterized protein YHR125W [Saccharomyces cerevisiae S288C]	1	1	1	1
NP_001335741.1 uncharacterized protein YHR130C [Saccharomyces cerevisiae S288C]	1	1	1	1
NP_001335742.1 uncharacterized protein YHR139C-A [Saccharomyces cerevisiae S288C]	1	1	1	1
NP_001335745.1 uncharacterized protein YBR144C [Saccharomyces cerevisiae S288C]	1	0	0	1
NP_001335746.1 uncharacterized protein YBR209W [Saccharomyces cerevisiae S288C]	1	1	1	1
NP_001335747.1 uncharacterized protein YBR292C [Saccharomyces cerevisiae S288C]	1	1	1	1
NP_001335748.1 uncharacterized protein YCR001W [Saccharomyces cerevisiae S288C]	1	1	1	1
NP_001335749.1 uncharacterized protein YCR006C [Saccharomyces cerevisiae S288C]	1	1	1	1
NP_001335750.1 uncharacterized protein YCR022C [Saccharomyces cerevisiae S288C]	1	1	1	1
NP_001335751.1 uncharacterized protein YCR025C [Saccharomyces cerevisiae S288C]	1	1	1	1
NP_001335752.1 uncharacterized protein YCR085W [Saccharomyces cerevisiae S288C]	1	1	1	1
NP_001335753.1 uncharacterized protein YDL242W [Saccharomyces cerevisiae S288C]	1	1	1	1
NP_001335754.1 uncharacterized protein YDR010C [Saccharomyces cerevisiae S288C]	1	1	1	1
NP_001335755.1 uncharacterized protein YDR029W [Saccharomyces cerevisiae S288C]	1	1	1	1
NP_001335756.1 uncharacterized protein YDR102C [Saccharomyces cerevisiae S288C]	1	1	1	1
NP_001335757.1 uncharacterized protein YDR157W [Saccharomyces cerevisiae S288C]	1	1	1	1
NP_001335758.1 uncharacterized protein YDR209C [Saccharomyces cerevisiae S288C]	1	1	1	1
NP_001335759.1 uncharacterized protein YDR215C [Saccharomyces cerevisiae S288C]	1	1	1	1
NP_001335760.1 uncharacterized protein YDR274C [Saccharomyces cerevisiae S288C]	1	1	1	1
NP_001335761.1 uncharacterized protein YDR278C [Saccharomyces cerevisiae S288C]	1	1	1	1
NP_001335762.1 uncharacterized protein YDR344C [Saccharomyces cerevisiae S288C]	1	1	1	1
NP_001335765.1 uncharacterized protein YEL014C [Saccharomyces cerevisiae S288C]	1	1	1	1
NP_001335766.1 uncharacterized protein YEL009C-A [Saccharomyces cerevisiae S288C]	0	1	1	1
NP_001335767.1 uncharacterized protein YEL008W [Saccharomyces cerevisiae S288C]	1	1	1	1
NP_001335768.1 uncharacterized protein YER135C [Saccharomyces cerevisiae S288C]	1	1	1	1
NP_001335769.1 uncharacterized protein YER145C-A [Saccharomyces cerevisiae S288C]	1	1	0	1
NP_001335770.1 uncharacterized protein YER181C [Saccharomyces cerevisiae S288C]	1	1	1	1
NP_001335772.1 uncharacterized protein YFL019C [Saccharomyces cerevisiae S288C]	1	1	1	1
NP_001335773.1 uncharacterized protein YFL015C [Saccharomyces cerevisiae S288C]	1	1	1	1
NP_001335774.1 uncharacterized protein YFR054C [Saccharomyces cerevisiae S288C]	1	1	1	1
NP_001335775.1 uncharacterized protein YGL149W [Saccharomyces cerevisiae S288C]	1	1	1	1
NP_001335776.1 uncharacterized protein YGL118C [Saccharomyces cerevisiae S288C]	1	1	1	1
NP_001335777.1 uncharacterized protein YGL088W [Saccharomyces cerevisiae S288C]	1	1	1	1
NP_001335778.1 uncharacterized protein YGL034C [Saccharomyces cerevisiae S288C]	1	1	1	1
NP_010318.1 uncharacterized protein YDR034C-A [Saccharomyces cerevisiae S288C]	1	1	1	1
NP_010327.3 uncharacterized protein YDR042C [Saccharomyces cerevisiae S288C]	1	1	1	1
NP_010399.3 uncharacterized protein YDR114C [Saccharomyces cerevisiae S288C]	1	1	1	1
NP_010400.1 putative mitochondrial 54S ribosomal protein [Saccharomyces cerevisiae S288C]	1	0	0	0
NP_010836.1 uncharacterized protein YEL076C-A [Saccharomyces cerevisiae S288C]	0	0	1	1
NP_010837.1 uncharacterized protein YEL076C [Saccharomyces cerevisiae S288C]	0	0	1	1
NP_010847.1 uncharacterized protein YEL067C [Saccharomyces cerevisiae S288C]	1	1	1	1
NP_010957.1 uncharacterized protein YER039C-A [Saccharomyces cerevisiae S288C]	0	0	1	0
NP_011065.1 uncharacterized protein YER138W-A [Saccharomyces cerevisiae S288C]	1	1	1	1
NP_011254.1 uncharacterized protein YGL260W [Saccharomyces cerevisiae S288C]	1	1	1	1
NP_011279.1 uncharacterized protein YGL235W [Saccharomyces cerevisiae S288C]	1	1	1	1
NP_011322.1 uncharacterized protein YGL193C [Saccharomyces cerevisiae S288C]	1	1	1	1
NP_001335780.1 uncharacterized protein YGR025W [Saccharomyces cerevisiae S288C]	1	1	1	1
NP_001335781.1 uncharacterized protein YGR039W [Saccharomyces cerevisiae S288C]	1	1	1	1
NP_001335782.1 uncharacterized protein YGR045C [Saccharomyces cerevisiae S288C]	1	1	1	1
NP_001335783.1 uncharacterized protein YGR164W [Saccharomyces cerevisiae S288C]	1	1	1	1
NP_001335784.1 uncharacterized protein YIL086C [Saccharomyces cerevisiae S288C]	1	1	1	1
NP_001335785.1 uncharacterized protein YIL012W [Saccharomyces cerevisiae S288C]	1	1	1	1
NP_001335787.1 uncharacterized protein YJL007C [Saccharomyces cerevisiae S288C]	1	1	1	1
NP_001335788.1 uncharacterized protein YJR128W [Saccharomyces cerevisiae S288C]	1	1	1	1
NP_001335789.1 uncharacterized protein YKL102C [Saccharomyces cerevisiae S288C]	1	1	1	1
NP_001335790.1 uncharacterized protein YKL097C [Saccharomyces cerevisiae S288C]	1	1	1	1
NP_001335791.1 uncharacterized protein YKR032W [Saccharomyces cerevisiae S288C]	1	1	1	1
NP_001335792.1 uncharacterized protein YKR073C [Saccharomyces cerevisiae S288C]	1	1	1	1
NP_001335794.1 uncharacterized protein YLR111W [Saccharomyces cerevisiae S288C]	1	1	1	1
NP_001335795.1 uncharacterized protein YLR112W [Saccharomyces cerevisiae S288C]	1	1	1	1
NP_001335796.1 uncharacterized protein YLR122C [Saccharomyces cerevisiae S288C]	1	1	1	1
NP_001335797.1 uncharacterized protein YLR236C [Saccharomyces cerevisiae S288C]	1	1	1	1
NP_001335798.1 uncharacterized protein YLR255C [Saccharomyces cerevisiae S288C]	1	1	1	1
NP_001335799.1 uncharacterized protein YLR296W [Saccharomyces cerevisiae S288C]	1	1	1	1
NP_001335800.1 uncharacterized protein YLR302C [Saccharomyces cerevisiae S288C]	1	1	1	1
NP_001335802.1 uncharacterized protein YLR365W [Saccharomyces cerevisiae S288C]	1	1	1	1
NP_001335803.1 uncharacterized protein YML122C [Saccharomyces cerevisiae S288C]	1	1	1	1
NP_001335804.1 uncharacterized protein YMR007W [Saccharomyces cerevisiae S288C]	1	1	1	1
NP_001335805.1 uncharacterized protein YMR082C [Saccharomyces cerevisiae S288C]	1	1	1	1
NP_001335806.1 uncharacterized protein YMR103C [Saccharomyces cerevisiae S288C]	1	1	1	1
NP_001335807.1 uncharacterized protein YMR122C [Saccharomyces cerevisiae S288C]	1	1	1	1
NP_001335808.1 uncharacterized protein YMR141C [Saccharomyces cerevisiae S288C]	1	1	1	1
NP_001335809.1 uncharacterized protein YMR254C [Saccharomyces cerevisiae S288C]	1	1	1	1
NP_001335810.1 uncharacterized protein YMR320W [Saccharomyces cerevisiae S288C]	1	1	1	1
NP_001335811.1 uncharacterized protein YOL160W [Saccharomyces cerevisiae S288C]	1	1	1	1
NP_001335812.1 uncharacterized protein YOL118C [Saccharomyces cerevisiae S288C]	1	1	1	1
NP_001335813.1 uncharacterized protein YOL085C [Saccharomyces cerevisiae S288C]	1	1	1	1
NP_001335814.1 uncharacterized protein YOR015W [Saccharomyces cerevisiae S288C]	1	1	1	1
NP_001335815.1 uncharacterized protein YOR029W [Saccharomyces cerevisiae S288C]	1	1	1	1
NP_001335816.1 uncharacterized protein YOR072W [Saccharomyces cerevisiae S288C]	1	1	1	1
NP_001335818.1 uncharacterized protein YOR314W [Saccharomyces cerevisiae S288C]	1	1	1	1
NP_001335819.1 uncharacterized protein YOR343C [Saccharomyces cerevisiae S288C]	1	1	1	1
NP_001335820.1 uncharacterized protein YOR376W [Saccharomyces cerevisiae S288C]	1	1	1	1
NP_001335821.1 uncharacterized protein YPL261C [Saccharomyces cerevisiae S288C]	1	1	1	1
NP_001335822.1 uncharacterized protein YPL080C [Saccharomyces cerevisiae S288C]	1	1	1	1
NP_001335823.1 uncharacterized protein YPL062W [Saccharomyces cerevisiae S288C]	1	1	1	1
NP_001335824.1 uncharacterized protein YPR014C [Saccharomyces cerevisiae S288C]	1	1	1	1
NP_001335825.1 uncharacterized protein YPR053C [Saccharomyces cerevisiae S288C]	1	1	1	1
NP_001335826.1 uncharacterized protein YPR064W [Saccharomyces cerevisiae S288C]	1	1	1	1
NP_001335827.1 uncharacterized protein YPR195C [Saccharomyces cerevisiae S288C]	1	1	1	1
NP_001374312.1 uncharacterized protein YPR099C [Saccharomyces cerevisiae S288C]	1	1	1	1
NP_001381960.1 uncharacterized protein YHR052C-B [Saccharomyces cerevisiae S288C]	0	1	1	1
NP_001381961.1 uncharacterized protein YHR054C-B [Saccharomyces cerevisiae S288C]	0	1	1	1
NP_001381967.1 uncharacterized protein YKL104W-A [Saccharomyces cerevisiae S288C]	1	0	1	1
NP_001381968.1 uncharacterized protein YLR379W-A [Saccharomyces cerevisiae S288C]	1	1	1	1
NP_001381969.1 uncharacterized protein YMR008C-A [Saccharomyces cerevisiae S288C]	1	1	1	1
NP_001381970.1 uncharacterized protein YMR075C-A [Saccharomyces cerevisiae S288C]	1	1	0	1
NP_009336.1 uncharacterized protein YAL064W-B [Saccharomyces cerevisiae S288C]	0	1	0	0
NP_009337.2 uncharacterized protein YAL064W [Saccharomyces cerevisiae S288C]	1	1	1	1
NP_011821.1 uncharacterized protein YHL042W [Saccharomyces cerevisiae S288C]	1	0	0	0
NP_012164.1 uncharacterized protein YIL102C [Saccharomyces cerevisiae S288C]	0	0	1	1
NP_012204.3 uncharacterized protein YIL060W [Saccharomyces cerevisiae S288C]	1	1	1	1
NP_012250.3 uncharacterized protein YIL014C-A [Saccharomyces cerevisiae S288C]	0	0	1	0
NP_012417.1 uncharacterized protein YJL118W [Saccharomyces cerevisiae S288C]	1	0	0	0
NP_012506.1 uncharacterized protein YJL028W [Saccharomyces cerevisiae S288C]	1	1	1	1
NP_012507.3 uncharacterized protein YJL027C [Saccharomyces cerevisiae S288C]	1	1	1	1
NP_009429.1 uncharacterized protein YAR064W [Saccharomyces cerevisiae S288C]	1	1	1	1
NP_009431.1 uncharacterized protein YAR068W [Saccharomyces cerevisiae S288C]	1	1	1	1
NP_009438.1 uncharacterized protein YBL112C [Saccharomyces cerevisiae S288C]	1	0	0	0
NP_012613.1 uncharacterized protein YJR079W [Saccharomyces cerevisiae S288C]	1	1	1	1
NP_012649.3 uncharacterized protein YJR115W [Saccharomyces cerevisiae S288C]	1	0	0	0
NP_012654.1 uncharacterized protein YJR120W [Saccharomyces cerevisiae S288C]	1	1	1	1
NP_013263.1 uncharacterized protein YLR162W [Saccharomyces cerevisiae S288C]	1	1	1	1
NP_013519.1 uncharacterized protein YLR415C [Saccharomyces cerevisiae S288C]	1	1	1	1
NP_013569.1 uncharacterized protein YLR464W [Saccharomyces cerevisiae S288C]	0	0	1	1
NP_009509.1 uncharacterized protein YBL044W [Saccharomyces cerevisiae S288C]	1	1	1	1
NP_013880.1 uncharacterized protein YMR158C-A [Saccharomyces cerevisiae S288C]	1	1	1	1
NP_014618.1 uncharacterized protein YOL024W [Saccharomyces cerevisiae S288C]	0	0	1	0
NP_014651.1 uncharacterized protein YOR008C-A [Saccharomyces cerevisiae S288C]	1	1	1	1
NP_009648.4 uncharacterized protein YBR090C [Saccharomyces cerevisiae S288C]	1	1	1	1
NP_014911.3 uncharacterized protein YOR268C [Saccharomyces cerevisiae S288C]	1	1	1	1
NP_014946.1 uncharacterized protein YOR302W [Saccharomyces cerevisiae S288C]	1	1	1	1
NP_015141.1 putative mitochondrial 54S ribosomal protein RTC6 [Saccharomyces cerevisiae S288C]	1	0	0	0
NP_015421.1 uncharacterized protein YPR096C [Saccharomyces cerevisiae S288C]	1	1	1	1
NP_015529.1 uncharacterized protein YPR203W [Saccharomyces cerevisiae S288C]	1	0	1	1
NP_061492.1 uncharacterized protein YER053C-A [Saccharomyces cerevisiae S288C]	0	1	1	1
NP_076884.1 uncharacterized protein YDL159W-A [Saccharomyces cerevisiae S288C]	1	1	1	1
NP_076889.1 uncharacterized protein YFR012W-A [Saccharomyces cerevisiae S288C]	0	1	1	1
NP_076890.1 uncharacterized protein YGL258W-A [Saccharomyces cerevisiae S288C]	1	1	1	1
NP_076895.1 uncharacterized protein YJL052C-A [Saccharomyces cerevisiae S288C]	1	1	1	1
NP_076898.1 uncharacterized protein YKL106C-A [Saccharomyces cerevisiae S288C]	1	1	1	1
NP_116587.1 uncharacterized protein YFL068W [Saccharomyces cerevisiae S288C]	1	1	1	1
NP_116590.1 uncharacterized protein YFL065C [Saccharomyces cerevisiae S288C]	1	0	1	1
NP_116693.3 uncharacterized protein YFR035C [Saccharomyces cerevisiae S288C]	1	1	1	1
NP_116715.3 uncharacterized protein YFR057W [Saccharomyces cerevisiae S288C]	1	0	1	0
NP_757337.1 uncharacterized protein YLR156W [Saccharomyces cerevisiae S288C]	1	1	1	1
NP_757338.1 uncharacterized protein YLR159W [Saccharomyces cerevisiae S288C]	1	1	1	1
NP_757339.1 uncharacterized protein YLR161W [Saccharomyces cerevisiae S288C]	1	1	1	1
NP_878038.1 uncharacterized protein YAL067W-A [Saccharomyces cerevisiae S288C]	1	1	1	1
NP_878039.1 uncharacterized protein YAL063C-A [Saccharomyces cerevisiae S288C]	1	1	1	1
NP_878040.1 uncharacterized protein YAL037C-A [Saccharomyces cerevisiae S288C]	1	1	1	1
NP_878042.1 uncharacterized protein YAR035C-A [Saccharomyces cerevisiae S288C]	1	1	1	1
NP_878043.1 uncharacterized protein YBL100W-C [Saccharomyces cerevisiae S288C]	1	1	1	1
NP_878044.1 uncharacterized protein YBL071C-B [Saccharomyces cerevisiae S288C]	1	1	1	1
NP_878046.1 uncharacterized protein YBL008W-A [Saccharomyces cerevisiae S288C]	1	1	1	1
NP_878048.1 uncharacterized protein YBR072C-A [Saccharomyces cerevisiae S288C]	1	1	1	1
NP_878050.1 uncharacterized protein YBR182C-A [Saccharomyces cerevisiae S288C]	1	1	1	1
NP_878051.3 uncharacterized protein YBR196C-A [Saccharomyces cerevisiae S288C]	1	1	1	1
NP_878052.3 uncharacterized protein YBR196C-B [Saccharomyces cerevisiae S288C]	1	1	1	1
NP_878053.1 uncharacterized protein YBR200W-A [Saccharomyces cerevisiae S288C]	1	1	1	1
NP_878054.1 uncharacterized protein YBR221W-A [Saccharomyces cerevisiae S288C]	1	1	1	1
NP_878056.1 uncharacterized protein YBR298C-A [Saccharomyces cerevisiae S288C]	1	1	1	1
NP_878057.1 uncharacterized protein YCR024C-B [Saccharomyces cerevisiae S288C]	1	1	1	1
NP_878059.1 uncharacterized protein YCR108C [Saccharomyces cerevisiae S288C]	1	1	1	1
NP_878061.3 uncharacterized protein YDR003W-A [Saccharomyces cerevisiae S288C]	1	1	1	1
NP_878062.3 uncharacterized protein YDR169C-A [Saccharomyces cerevisiae S288C]	1	1	1	1
NP_878063.3 uncharacterized protein YDR182W-A [Saccharomyces cerevisiae S288C]	1	1	1	1
NP_878064.1 uncharacterized protein YDR194W-A [Saccharomyces cerevisiae S288C]	1	1	1	1
NP_878065.3 uncharacterized protein YDR246W-A [Saccharomyces cerevisiae S288C]	1	1	1	1
NP_878066.3 uncharacterized protein YDR524W-C [Saccharomyces cerevisiae S288C]	1	1	1	1
NP_878068.3 uncharacterized protein YER078W-A [Saccharomyces cerevisiae S288C]	1	1	1	1
NP_878069.1 uncharacterized protein YER175W-A [Saccharomyces cerevisiae S288C]	1	1	1	1
NP_878070.1 uncharacterized protein YER188C-A [Saccharomyces cerevisiae S288C]	1	1	1	1
NP_878071.1 uncharacterized protein YFL041W-A [Saccharomyces cerevisiae S288C]	0	0	1	0
NP_878073.3 uncharacterized protein YGL188C-A [Saccharomyces cerevisiae S288C]	1	1	1	1
NP_878074.1 uncharacterized protein YGL041C-B [Saccharomyces cerevisiae S288C]	1	1	1	1
NP_878075.3 uncharacterized protein YGL007C-A [Saccharomyces cerevisiae S288C]	1	1	1	1
NP_878076.1 uncharacterized protein YGL006W-A [Saccharomyces cerevisiae S288C]	1	1	1	1
NP_878077.1 uncharacterized protein YGR035W-A [Saccharomyces cerevisiae S288C]	1	1	1	1
NP_878078.1 uncharacterized protein YGR121W-A [Saccharomyces cerevisiae S288C]	1	1	1	1
NP_878079.1 uncharacterized protein YGR146C-A [Saccharomyces cerevisiae S288C]	1	1	1	1
NP_878081.3 uncharacterized protein YGR174W-A [Saccharomyces cerevisiae S288C]	1	1	1	1
NP_878082.1 uncharacterized protein YGR204C-A [Saccharomyces cerevisiae S288C]	1	1	1	1
NP_878083.1 uncharacterized protein YGR240C-A [Saccharomyces cerevisiae S288C]	1	1	1	1
NP_878084.1 uncharacterized protein YHL048C-A [Saccharomyces cerevisiae S288C]	1	1	1	1
NP_878085.1 uncharacterized protein YHL015W-A [Saccharomyces cerevisiae S288C]	1	1	1	1
NP_878086.1 uncharacterized protein YHR007C-A [Saccharomyces cerevisiae S288C]	1	1	1	1
NP_878087.1 uncharacterized protein YHR022C-A [Saccharomyces cerevisiae S288C]	1	1	1	1
NP_878088.1 uncharacterized protein YHR050W-A [Saccharomyces cerevisiae S288C]	1	1	1	1
NP_878089.1 uncharacterized protein YHR086W-A [Saccharomyces cerevisiae S288C]	1	1	1	1
NP_878090.1 uncharacterized protein YHR175W-A [Saccharomyces cerevisiae S288C]	1	1	1	1
NP_878091.3 uncharacterized protein YHR212W-A [Saccharomyces cerevisiae S288C]	0	0	1	1
NP_878092.3 uncharacterized protein YHR213W-A [Saccharomyces cerevisiae S288C]	1	1	1	1
NP_878093.1 uncharacterized protein YHR213W-B [Saccharomyces cerevisiae S288C]	1	1	1	1
NP_878094.1 uncharacterized protein YHR214C-D [Saccharomyces cerevisiae S288C]	1	1	1	1
NP_878095.3 uncharacterized protein YHR214C-E [Saccharomyces cerevisiae S288C]	1	1	1	1
NP_878096.1 uncharacterized protein YIL134C-A [Saccharomyces cerevisiae S288C]	1	1	1	1
NP_878097.1 uncharacterized protein YIL046W-A [Saccharomyces cerevisiae S288C]	1	1	1	1
NP_878099.1 uncharacterized protein YIR018C-A [Saccharomyces cerevisiae S288C]	1	1	1	1
NP_878100.1 uncharacterized protein YIR021W-A [Saccharomyces cerevisiae S288C]	1	1	1	1
NP_878101.1 uncharacterized protein YJL136W-A [Saccharomyces cerevisiae S288C]	1	1	1	1
NP_878104.1 uncharacterized protein YJL077W-B [Saccharomyces cerevisiae S288C]	1	1	1	1
NP_878105.1 uncharacterized protein YJL047C-A [Saccharomyces cerevisiae S288C]	1	1	1	1
NP_878108.1 uncharacterized protein YJR151W-A [Saccharomyces cerevisiae S288C]	1	1	1	1
NP_878109.1 uncharacterized protein YKL183C-A [Saccharomyces cerevisiae S288C]	1	1	1	1
NP_878110.1 uncharacterized protein YKL096C-B [Saccharomyces cerevisiae S288C]	1	1	1	1
NP_878115.1 uncharacterized protein YLL066W-B [Saccharomyces cerevisiae S288C]	1	1	1	1
NP_878116.1 uncharacterized protein YLL006W-A [Saccharomyces cerevisiae S288C]	1	1	1	1
NP_878121.1 uncharacterized protein YLR154C-G [Saccharomyces cerevisiae S288C]	1	1	1	1
NP_878122.1 uncharacterized protein YLR157C-C [Saccharomyces cerevisiae S288C]	0	1	1	1
NP_878123.1 uncharacterized protein YLR156C-A [Saccharomyces cerevisiae S288C]	0	1	1	1
NP_878124.1 uncharacterized protein YLR157W-D [Saccharomyces cerevisiae S288C]	1	1	1	1
NP_878125.1 uncharacterized protein YLR157W-E [Saccharomyces cerevisiae S288C]	1	1	1	1
NP_878126.1 uncharacterized protein YLR154C-H [Saccharomyces cerevisiae S288C]	0	1	1	1
NP_878127.1 uncharacterized protein YLR159C-A [Saccharomyces cerevisiae S288C]	0	1	1	1
NP_878129.1 uncharacterized protein YLR264C-A [Saccharomyces cerevisiae S288C]	1	1	1	1
NP_878130.1 uncharacterized protein YLR285C-A [Saccharomyces cerevisiae S288C]	1	1	1	1
NP_878133.1 uncharacterized protein YLR342W-A [Saccharomyces cerevisiae S288C]	1	1	1	1
NP_878134.3 uncharacterized protein YLR361C-A [Saccharomyces cerevisiae S288C]	0	0	1	0
NP_878135.1 uncharacterized protein YLR406C-A [Saccharomyces cerevisiae S288C]	1	1	1	1
NP_878136.3 uncharacterized protein YLR412C-A [Saccharomyces cerevisiae S288C]	0	1	1	1
NP_878138.1 uncharacterized protein YML100W-A [Saccharomyces cerevisiae S288C]	1	1	1	1
NP_878139.1 uncharacterized protein YML054C-A [Saccharomyces cerevisiae S288C]	1	1	1	1
NP_878140.1 uncharacterized protein YMR001C-A [Saccharomyces cerevisiae S288C]	1	1	1	1
NP_878141.1 uncharacterized protein YMR030W-A [Saccharomyces cerevisiae S288C]	1	1	1	1
NP_878142.1 uncharacterized protein YMR105W-A [Saccharomyces cerevisiae S288C]	1	1	1	1
NP_878143.1 uncharacterized protein YMR175W-A [Saccharomyces cerevisiae S288C]	1	1	1	1
NP_878146.1 uncharacterized protein YMR230W-A [Saccharomyces cerevisiae S288C]	1	1	1	1
NP_878147.1 uncharacterized protein YMR242W-A [Saccharomyces cerevisiae S288C]	0	1	1	1
NP_878148.1 uncharacterized protein YMR247W-A [Saccharomyces cerevisiae S288C]	1	1	1	1
NP_878149.1 uncharacterized protein YMR272W-B [Saccharomyces cerevisiae S288C]	1	1	1	1
NP_878150.1 uncharacterized protein YMR315W-A [Saccharomyces cerevisiae S288C]	1	1	1	1
NP_878151.1 uncharacterized protein YNL277W-A [Saccharomyces cerevisiae S288C]	1	1	1	1
NP_878152.1 uncharacterized protein YNL146C-A [Saccharomyces cerevisiae S288C]	1	1	1	1
NP_878155.1 uncharacterized protein YNL097C-B [Saccharomyces cerevisiae S288C]	1	1	1	1
NP_878156.3 uncharacterized protein YNL067W-B [Saccharomyces cerevisiae S288C]	1	1	1	1
NP_878157.3 uncharacterized protein YNL042W-B [Saccharomyces cerevisiae S288C]	1	1	1	1
NP_878159.3 uncharacterized protein YNR075C-A [Saccharomyces cerevisiae S288C]	1	1	1	1
NP_878160.1 uncharacterized protein YOL166W-A [Saccharomyces cerevisiae S288C]	1	1	1	1
NP_878161.1 uncharacterized protein YOL164W-A [Saccharomyces cerevisiae S288C]	1	1	1	1
NP_878162.1 uncharacterized protein YOL155W-A [Saccharomyces cerevisiae S288C]	1	1	1	1
NP_878163.1 uncharacterized protein YOL097W-A [Saccharomyces cerevisiae S288C]	1	1	1	1
NP_878164.1 uncharacterized protein YOL038C-A [Saccharomyces cerevisiae S288C]	1	1	1	1
NP_878165.1 uncharacterized protein YOL019W-A [Saccharomyces cerevisiae S288C]	1	1	1	1
NP_878166.1 uncharacterized protein YOL013W-A [Saccharomyces cerevisiae S288C]	1	1	1	1
NP_878167.1 uncharacterized protein YOR011W-A [Saccharomyces cerevisiae S288C]	1	1	1	1
NP_878169.1 uncharacterized protein YOR032W-A [Saccharomyces cerevisiae S288C]	1	1	1	1
NP_878170.1 uncharacterized protein YOR034C-A [Saccharomyces cerevisiae S288C]	1	1	1	1
NP_878171.1 uncharacterized protein YOR072W-B [Saccharomyces cerevisiae S288C]	1	1	1	1
NP_009778.3 uncharacterized protein YBR219C [Saccharomyces cerevisiae S288C]	0	0	1	0
NP_878172.1 uncharacterized protein YOR161C-C [Saccharomyces cerevisiae S288C]	1	1	1	1
NP_878173.1 uncharacterized protein YOR192C-C [Saccharomyces cerevisiae S288C]	1	1	1	1
NP_878174.3 uncharacterized protein YOR293C-A [Saccharomyces cerevisiae S288C]	1	1	1	1
NP_878175.1 uncharacterized protein YOR316C-A [Saccharomyces cerevisiae S288C]	1	1	1	1
NP_878176.1 uncharacterized protein YOR376W-A [Saccharomyces cerevisiae S288C]	1	1	1	1
NP_878177.3 uncharacterized protein YOR381W-A [Saccharomyces cerevisiae S288C]	0	1	1	1
NP_878178.1 uncharacterized protein YOR394C-A [Saccharomyces cerevisiae S288C]	1	1	1	1
NP_878180.1 uncharacterized protein YPL152W-A [Saccharomyces cerevisiae S288C]	1	1	1	1
NP_878181.1 uncharacterized protein YPL119C-A [Saccharomyces cerevisiae S288C]	1	1	1	1
NP_878182.1 uncharacterized protein YPL038W-A [Saccharomyces cerevisiae S288C]	1	1	1	1
NP_878183.1 uncharacterized protein YPR108W-A [Saccharomyces cerevisiae S288C]	1	1	1	1
NP_009889.2 uncharacterized protein YCL042W [Saccharomyces cerevisiae S288C]	1	1	1	1
NP_009926.1 uncharacterized protein YCL001W-A [Saccharomyces cerevisiae S288C]	0	1	1	1
NP_009979.1 uncharacterized protein YCR050C [Saccharomyces cerevisiae S288C]	1	1	1	1
	255	259	273	267
