# Supplementary material for: Survey of Protein Sequence Embedding Models
Source: Int J Mol Sci. 2023 Feb 14;24(4):3775. doi: 10.3390/ijms24043775 (PMC9963412; doi:10.3390/ijms24043775)
Supplement: Supplementary file 1 [file ijms-24-03775-s001.zip › Supplementary material S3.xlsx]

## Sheet: Supplementary material S3
Supplementary material S3. Variants of human proteome from the UniProt humsavar database used in the survey.
LP/P - likely pathogenic or pathogenic; LB/B - likely benign or benign
Gene symbol	Swiss-Prot ID	Variant ID	AA change	Variant category	dbSNP ID
AAAS	Q9NRG9	VAR_012804	p.Gln15Lys	LP/P	rs121918549
AAAS	Q9NRG9	VAR_012805	p.His160Arg	LP/P	rs1297831120
AAAS	Q9NRG9	VAR_012806	p.Ser263Pro	LP/P	rs121918550
AAAS	Q9NRG9	VAR_037060	p.Lys108Met	LB/B	rs13330
AARS1	P49588	VAR_028204	p.Gly275Asp	LB/B	rs11537667
AARS1	P49588	VAR_063527	p.Arg329His	LP/P	rs267606621
AARS1	P49588	VAR_067084	p.Asn71Tyr	LP/P	rs387906792
AARS1	P49588	VAR_073719	p.Lys81Thr	LP/P	rs786205157
AARS1	P49588	VAR_073720	p.Arg751Gly	LP/P	rs143370729
AARS1	P49588	VAR_079703	p.Gly913Asp	LP/P	rs369774476
AARS2	Q5JTZ9	VAR_027609	p.Ile339Val	LB/B	rs324136
AARS2	Q5JTZ9	VAR_027610	p.Ala484Asp	LB/B	rs495294
AARS2	Q5JTZ9	VAR_057357	p.Met850Val	LB/B	rs35783144
AARS2	Q5JTZ9	VAR_065956	p.Leu155Arg	LP/P	rs387907061
AARS2	Q5JTZ9	VAR_065957	p.Arg592Trp	LP/P	rs138119149
AARS2	Q5JTZ9	VAR_071837	p.Phe50Cys	LP/P	rs587777590
AARS2	Q5JTZ9	VAR_071841	p.Glu405Lys	LP/P	rs587777592
AARS2	Q5JTZ9	VAR_071842	p.Val730Met	LB/B	rs35623954
AARS2	Q5JTZ9	VAR_071843	p.Gly965Arg	LP/P	rs543267101
ABAT	P80404	VAR_008883	p.Arg220Lys	LP/P	rs121434578
ABAT	P80404	VAR_018979	p.Gln56Arg	LB/B	rs1731017
ABCA1	O95477	VAR_009145	p.Val399Ala	LB/B	rs9282543
ABCA1	O95477	VAR_009146	p.Arg587Trp	LP/P	rs2853574
ABCA1	O95477	VAR_009147	p.Trp590Ser	LP/P	rs137854496
ABCA1	O95477	VAR_009148	p.Gln597Arg	LP/P	rs2853578
ABCA1	O95477	VAR_009150	p.Asn935Ser	LP/P	rs28937313
ABCA1	O95477	VAR_009151	p.Ala937Val	LP/P	rs137854495
ABCA1	O95477	VAR_009152	p.Asp1289Asn	LP/P	rs137854500
ABCA1	O95477	VAR_009153	p.Cys1477Arg	LP/P	rs137854494
ABCA1	O95477	VAR_009154	p.Ile1517Arg	LP/P	-
ABCA1	O95477	VAR_009155	p.Asn1800His	LP/P	rs146292819
ABCA1	O95477	VAR_012618	p.Arg219Lys	LB/B	rs2230806
ABCA1	O95477	VAR_012619	p.Arg230Cys	LB/B	rs9282541
ABCA1	O95477	VAR_012620	p.Ala255Thr	LP/P	rs758100110
ABCA1	O95477	VAR_012621	p.Val771Met	LB/B	rs2066718
ABCA1	O95477	VAR_012622	p.Thr774Pro	LB/B	rs35819696
ABCA1	O95477	VAR_012623	p.Lys776Asn	LB/B	rs138880920
ABCA1	O95477	VAR_012624	p.Val825Ile	LB/B	rs2066715
ABCA1	O95477	VAR_012625	p.Ile883Met	LB/B	rs2066714
ABCA1	O95477	VAR_012626	p.Thr929Ile	LP/P	-
ABCA1	O95477	VAR_012627	p.Ala1046Asp	LP/P	rs141021096
ABCA1	O95477	VAR_012628	p.Met1091Thr	LP/P	-
ABCA1	O95477	VAR_012629	p.Glu1172Asp	LB/B	rs33918808
ABCA1	O95477	VAR_012630	p.Ser1506Leu	LP/P	rs137854497
ABCA1	O95477	VAR_012631	p.Lys1587Arg	LB/B	rs2230808
ABCA1	O95477	VAR_012632	p.Asn1611Asp	LP/P	-
ABCA1	O95477	VAR_012633	p.Ser1731Cys	LB/B	rs760507032
ABCA1	O95477	VAR_012635	p.Arg2081Trp	LP/P	rs137854501
ABCA1	O95477	VAR_012636	p.Pro2150Leu	LP/P	rs369098049
ABCA1	O95477	VAR_012637	p.Leu2168Pro	LB/B	rs2853577
ABCA1	O95477	VAR_012638	p.Ile1555Thr	LB/B	rs1997618
ABCA1	O95477	VAR_012639	p.Leu1648Pro	LB/B	rs1883024
ABCA1	O95477	VAR_017016	p.Ser1181Phe	LB/B	rs76881554
ABCA1	O95477	VAR_017529	p.Pro85Leu	LP/P	rs145183203
ABCA1	O95477	VAR_017530	p.Asp1099Tyr	LP/P	rs28933692
ABCA1	O95477	VAR_037968	p.Asn935His	LP/P	rs28937314
ABCA1	O95477	VAR_037969	p.Val1054Ile	LB/B	rs13306072
ABCA1	O95477	VAR_037970	p.Arg1680Trp	LP/P	rs137854498
ABCA1	O95477	VAR_037971	p.Phe2009Ser	LP/P	rs137854499
ABCA1	O95477	VAR_062481	p.Pro248Ala	LB/B	rs142625938
ABCA1	O95477	VAR_062482	p.Glu284Lys	LP/P	-
ABCA1	O95477	VAR_062483	p.Ser364Cys	LB/B	rs775035559
ABCA1	O95477	VAR_062484	p.Lys401Gln	LB/B	rs138487227
ABCA1	O95477	VAR_062485	p.Tyr482Cys	LP/P	-
ABCA1	O95477	VAR_062486	p.Arg496Trp	LB/B	rs147675550
ABCA1	O95477	VAR_062487	p.Trp590Leu	LP/P	rs137854496
ABCA1	O95477	VAR_062488	p.Arg638Gln	LB/B	rs374190304
ABCA1	O95477	VAR_062489	p.Thr774Ser	LB/B	-
ABCA1	O95477	VAR_062490	p.Glu815Gly	LB/B	rs145582736
ABCA1	O95477	VAR_062491	p.Trp840Arg	LP/P	rs1322998567
ABCA1	O95477	VAR_062492	p.Pro1065Ser	LB/B	-
ABCA1	O95477	VAR_062493	p.Arg1068Cys	LP/P	rs745593394
ABCA1	O95477	VAR_062494	p.Gly1216Val	LB/B	rs562403512
ABCA1	O95477	VAR_062495	p.Arg1341Thr	LB/B	rs147743782
ABCA1	O95477	VAR_062496	p.Ser1376Gly	LB/B	rs145689805
ABCA1	O95477	VAR_062497	p.Leu1379Phe	LP/P	-
ABCA1	O95477	VAR_062498	p.Arg1615Gln	LB/B	rs1251839800
ABCA1	O95477	VAR_062499	p.Ala1670Thr	LB/B	rs1203589782
ABCA1	O95477	VAR_062500	p.Arg1680Gln	LB/B	rs150125857
ABCA1	O95477	VAR_062501	p.Val1704Asp	LP/P	-
ABCA1	O95477	VAR_062502	p.Arg1851Gln	LP/P	rs1055285452
ABCA1	O95477	VAR_062504	p.Arg1901Ser	LP/P	-
ABCA1	O95477	VAR_062505	p.Arg1925Gln	LB/B	rs142688906
ABCA1	O95477	VAR_062507	p.Gln2196His	LP/P	rs564764153
ABCA1	O95477	VAR_062508	p.Asp2243Glu	LB/B	rs34879708
ABCA1	O95477	VAR_062509	p.Val2244Ile	LB/B	rs144588452
ABCA12	Q86UK0	VAR_019597	p.Ser459Thr	LB/B	rs113112835
ABCA12	Q86UK0	VAR_019598	p.Asn1380Ser	LP/P	rs28940269
ABCA12	Q86UK0	VAR_019599	p.Gly1381Glu	LP/P	rs28940268
ABCA12	Q86UK0	VAR_019600	p.Arg1514His	LP/P	rs28940270
ABCA12	Q86UK0	VAR_019601	p.Glu1539Lys	LP/P	rs28940271
ABCA12	Q86UK0	VAR_019602	p.Gly1651Ser	LP/P	rs28940568
ABCA12	Q86UK0	VAR_027444	p.Glu550Gly	LB/B	rs16853149
ABCA12	Q86UK0	VAR_027445	p.Ser777Thr	LB/B	rs7560008
ABCA12	Q86UK0	VAR_027446	p.Gly1251Asp	LB/B	rs13414448
ABCA12	Q86UK0	VAR_027447	p.Arg1546Cys	LB/B	rs13401480
ABCA12	Q86UK0	VAR_027448	p.Glu2064Lys	LB/B	rs1213011
ABCA12	Q86UK0	VAR_027449	p.Asp2365Asn	LB/B	rs726070
ABCA12	Q86UK0	VAR_055473	p.Trp199Cys	LB/B	rs16853238
ABCA12	Q86UK0	VAR_055474	p.Asn237His	LB/B	rs11890512
ABCA12	Q86UK0	VAR_055475	p.Gln274Arg	LB/B	rs11890468
ABCA12	Q86UK0	VAR_055476	p.Arg287Gly	LB/B	rs11891778
ABCA12	Q86UK0	VAR_067075	p.Thr345Pro	LP/P	rs1295935868
ABCA12	Q86UK0	VAR_067076	p.Ser387Asn	LP/P	rs746315995
ABCA12	Q86UK0	VAR_067077	p.Gly1136Asp	LP/P	-
ABCA12	Q86UK0	VAR_067078	p.Gly1179Arg	LP/P	rs267606622
ABCA12	Q86UK0	VAR_067079	p.Trp1235Ser	LP/P	-
ABCA12	Q86UK0	VAR_067080	p.Ile1494Thr	LP/P	rs1263698595
ABCA12	Q86UK0	VAR_067081	p.Gly1559Val	LP/P	rs1457513156
ABCA12	Q86UK0	VAR_067082	p.Pro1798Leu	LP/P	rs181314573
ABCA12	Q86UK0	VAR_067083	p.Thr1980Lys	LP/P	rs763858530
ABCA3	Q99758	VAR_023497	p.Leu101Pro	LP/P	rs121909182
ABCA3	Q99758	VAR_023498	p.Asn568Asp	LP/P	rs121909184
ABCA3	Q99758	VAR_023499	p.Leu1553Pro	LP/P	rs121909183
ABCA3	Q99758	VAR_023500	p.Gln1591Pro	LP/P	rs28936691
ABCA3	Q99758	VAR_025061	p.Asn140His	LB/B	rs45447801
ABCA3	Q99758	VAR_025062	p.Pro766Ser	LB/B	rs45592239
ABCA3	Q99758	VAR_084241	p.Gln215Lys	LP/P	rs879159551
ABCA3	Q99758	VAR_084247	p.Glu690Lys	LP/P	-
ABCA3	Q99758	VAR_084248	p.Leu982Pro	LP/P	rs1402761450
ABCA3	Q99758	VAR_084250	p.Thr1114Met	LP/P	rs891579143
ABCA3	Q99758	VAR_084251	p.Gly1221Ser	LP/P	-
ABCA3	Q99758	VAR_084252	p.Pro1301Leu	LP/P	rs762699052
ABCA3	Q99758	VAR_084254	p.Lys1388Asn	LP/P	-
ABCA3	Q99758	VAR_084255	p.Val1399Met	LP/P	rs763166660
ABCA3	Q99758	VAR_084257	p.Leu1580Pro	LP/P	-
ABCA4	P78363	VAR_008398	p.Arg18Trp	LP/P	rs121909205
ABCA4	P78363	VAR_008400	p.Cys54Tyr	LP/P	rs150774447
ABCA4	P78363	VAR_008401	p.Gly65Glu	LP/P	rs62654395
ABCA4	P78363	VAR_008402	p.Cys75Gly	LP/P	rs61748526
ABCA4	P78363	VAR_008403	p.Asn96Asp	LP/P	rs61748529
ABCA4	P78363	VAR_008405	p.Ala192Thr	LP/P	rs61748535
ABCA4	P78363	VAR_008406	p.Arg212Cys	LP/P	rs61750200
ABCA4	P78363	VAR_008407	p.Asp249Gly	LP/P	rs62646865
ABCA4	P78363	VAR_008408	p.Thr300Asn	LP/P	rs61748544
ABCA4	P78363	VAR_008409	p.Ser336Cys	LP/P	rs61748547
ABCA4	P78363	VAR_008410	p.Tyr340Asp	LP/P	rs61748548
ABCA4	P78363	VAR_008411	p.Ala407Val	LP/P	rs61751264
ABCA4	P78363	VAR_008412	p.Ser445Arg	LP/P	rs61748552
ABCA4	P78363	VAR_008414	p.Asp523Glu	LP/P	rs62646868
ABCA4	P78363	VAR_008415	p.Leu541Pro	LP/P	rs61751392
ABCA4	P78363	VAR_008416	p.Arg572Pro	LP/P	rs61748559
ABCA4	P78363	VAR_008417	p.Arg572Gln	LP/P	rs61748559
ABCA4	P78363	VAR_008418	p.Arg602Trp	LP/P	rs61749409
ABCA4	P78363	VAR_008419	p.Phe608Ile	LP/P	rs61752398
ABCA4	P78363	VAR_008421	p.Asp645Asn	LP/P	rs61749418
ABCA4	P78363	VAR_008422	p.Gly818Glu	LP/P	rs61750202
ABCA4	P78363	VAR_008423	p.Trp821Arg	LP/P	rs61749433
ABCA4	P78363	VAR_008424	p.Gly851Asp	LP/P	rs61749436
ABCA4	P78363	VAR_008425	p.Gly863Ala	LP/P	rs76157638
ABCA4	P78363	VAR_008426	p.Thr901Ala	LP/P	rs61754030
ABCA4	P78363	VAR_008427	p.Val931Met	LP/P	rs58331765
ABCA4	P78363	VAR_008429	p.Gln957Arg	LP/P	rs61749448
ABCA4	P78363	VAR_008430	p.Asn965Ser	LP/P	rs201471607
ABCA4	P78363	VAR_008431	p.Gly978Cys	LP/P	rs61749452
ABCA4	P78363	VAR_008432	p.Glu1036Lys	LP/P	rs61750061
ABCA4	P78363	VAR_008433	p.Ala1038Val	LP/P	rs61751374
ABCA4	P78363	VAR_008434	p.Ser1071Leu	LP/P	rs61750065
ABCA4	P78363	VAR_008435	p.Val1072Ala	LB/B	-
ABCA4	P78363	VAR_008436	p.Glu1087Lys	LP/P	rs61751398
ABCA4	P78363	VAR_008437	p.Thr1112Asn	LP/P	rs61750122
ABCA4	P78363	VAR_008438	p.Glu1122Lys	LP/P	rs61751399
ABCA4	P78363	VAR_008439	p.Arg1129Leu	LP/P	rs1801269
ABCA4	P78363	VAR_008440	p.Leu1201Arg	LP/P	rs61750126
ABCA4	P78363	VAR_008442	p.Pro1314Thr	LP/P	rs61754041
ABCA4	P78363	VAR_008443	p.Pro1380Leu	LP/P	rs61750130
ABCA4	P78363	VAR_008444	p.His1406Tyr	LP/P	rs61750133
ABCA4	P78363	VAR_008445	p.Trp1408Leu	LP/P	rs61750134
ABCA4	P78363	VAR_008446	p.Trp1408Arg	LP/P	rs61750135
ABCA4	P78363	VAR_008447	p.Thr1428Met	LP/P	rs1800549
ABCA4	P78363	VAR_008448	p.Val1429Ala	LP/P	rs61752432
ABCA4	P78363	VAR_008449	p.Val1433Ile	LP/P	rs56357060
ABCA4	P78363	VAR_008450	p.Gly1439Asp	LP/P	rs61750140
ABCA4	P78363	VAR_008451	p.Phe1440Ser	LP/P	rs61750141
ABCA4	P78363	VAR_008452	p.Pro1486Leu	LP/P	rs61750145
ABCA4	P78363	VAR_008453	p.Cys1488Arg	LP/P	rs61750146
ABCA4	P78363	VAR_008454	p.Cys1490Tyr	LB/B	rs61751402
ABCA4	P78363	VAR_008455	p.Arg1517Ser	LP/P	rs1800550
ABCA4	P78363	VAR_008456	p.Thr1526Met	LP/P	rs61750152
ABCA4	P78363	VAR_008457	p.Asp1532Asn	LP/P	rs62642574
ABCA4	P78363	VAR_008459	p.Gly1578Arg	LP/P	rs1800551
ABCA4	P78363	VAR_008460	p.Leu1631Pro	LB/B	rs61750158
ABCA4	P78363	VAR_008461	p.Arg1640Trp	LP/P	rs61751404
ABCA4	P78363	VAR_008462	p.Tyr1652Asp	LP/P	rs61750560
ABCA4	P78363	VAR_008464	p.Gln1703Lys	LP/P	-
ABCA4	P78363	VAR_008465	p.Leu1729Pro	LP/P	rs61750567
ABCA4	P78363	VAR_008467	p.Arg1820Pro	LP/P	rs62646875
ABCA4	P78363	VAR_008468	p.His1838Tyr	LP/P	rs62642562
ABCA4	P78363	VAR_008469	p.Arg1843Trp	LP/P	rs62642576
ABCA4	P78363	VAR_008470	p.Asn1868Ile	LP/P	rs1801466
ABCA4	P78363	VAR_008471	p.Gly1886Glu	LP/P	rs62642579
ABCA4	P78363	VAR_008473	p.Arg1898His	LP/P	rs1800552
ABCA4	P78363	VAR_008474	p.Pro1948Leu	LP/P	rs56142141
ABCA4	P78363	VAR_008475	p.Gly1961Glu	LP/P	rs1800553
ABCA4	P78363	VAR_008476	p.Leu1970Phe	LP/P	rs28938473
ABCA4	P78363	VAR_008477	p.Gly1977Ser	LP/P	rs61750639
ABCA4	P78363	VAR_008478	p.Leu2027Phe	LP/P	rs61751408
ABCA4	P78363	VAR_008480	p.Arg2030Gln	LP/P	rs61750641
ABCA4	P78363	VAR_008481	p.Val2050Leu	LP/P	rs41292677
ABCA4	P78363	VAR_008482	p.Arg2077Trp	LP/P	rs61750645
ABCA4	P78363	VAR_008483	p.Glu2096Lys	LP/P	rs61750646
ABCA4	P78363	VAR_008484	p.Arg2106Cys	LP/P	rs61750648
ABCA4	P78363	VAR_008485	p.Arg2107His	LP/P	rs62642564
ABCA4	P78363	VAR_008486	p.His2128Arg	LP/P	rs61750651
ABCA4	P78363	VAR_008488	p.Arg2139Trp	LP/P	rs61750653
ABCA4	P78363	VAR_008489	p.Cys2150Tyr	LP/P	rs61751384
ABCA4	P78363	VAR_008490	p.Lys2160Arg	LP/P	rs281865405
ABCA4	P78363	VAR_008492	p.Ala60Val	LP/P	rs55732384
ABCA4	P78363	VAR_008493	p.Asp846His	LB/B	rs61754027
ABCA4	P78363	VAR_008494	p.Ile1846Thr	LP/P	rs61750575
ABCA4	P78363	VAR_008495	p.Arg2038Trp	LP/P	rs61750643
ABCA4	P78363	VAR_009157	p.Ser2255Ile	LP/P	rs6666652
ABCA4	P78363	VAR_012493	p.Leu11Pro	LP/P	rs62645946
ABCA4	P78363	VAR_012495	p.Asn58Lys	LP/P	rs61748524
ABCA4	P78363	VAR_012496	p.Ala60Glu	LP/P	-
ABCA4	P78363	VAR_012497	p.Ala60Thr	LP/P	rs61751411
ABCA4	P78363	VAR_012498	p.Pro68Leu	LP/P	rs62654397
ABCA4	P78363	VAR_012499	p.Pro68Arg	LP/P	rs62654397
ABCA4	P78363	VAR_012500	p.Gly72Arg	LP/P	rs61751412
ABCA4	P78363	VAR_012501	p.Val77Glu	LP/P	rs61748527
ABCA4	P78363	VAR_012502	p.Ser100Pro	LP/P	rs61748530
ABCA4	P78363	VAR_012503	p.Arg152Gln	LP/P	rs62646862
ABCA4	P78363	VAR_012504	p.Ile156Val	LP/P	rs62646863
ABCA4	P78363	VAR_012505	p.Gln190His	LP/P	rs281865397
ABCA4	P78363	VAR_012506	p.Ser206Arg	LP/P	rs61748536
ABCA4	P78363	VAR_012507	p.Arg212His	LP/P	rs6657239
ABCA4	P78363	VAR_012508	p.Arg220Cys	LP/P	rs61748538
ABCA4	P78363	VAR_012509	p.Cys230Ser	LP/P	rs1057518767
ABCA4	P78363	VAR_012510	p.Leu244Pro	LP/P	rs62646864
ABCA4	P78363	VAR_012511	p.Asn247Ser	LP/P	rs62645950
ABCA4	P78363	VAR_012512	p.Pro309Arg	LP/P	rs61748545
ABCA4	P78363	VAR_012513	p.Glu328Val	LP/P	rs61751419
ABCA4	P78363	VAR_012514	p.Arg333Trp	LP/P	rs61748546
ABCA4	P78363	VAR_012515	p.Trp339Gly	LP/P	rs61751420
ABCA4	P78363	VAR_012516	p.Asn380Lys	LP/P	rs61748549
ABCA4	P78363	VAR_012517	p.His423Arg	LB/B	rs3112831
ABCA4	P78363	VAR_012518	p.Phe525Cys	LP/P	-
ABCA4	P78363	VAR_012519	p.Arg537Cys	LP/P	rs61748556
ABCA4	P78363	VAR_012520	p.Ala549Pro	LB/B	rs61748557
ABCA4	P78363	VAR_012521	p.Gly550Arg	LP/P	rs61748558
ABCA4	P78363	VAR_012523	p.Arg602Gln	LP/P	rs61749410
ABCA4	P78363	VAR_012524	p.Gly607Arg	LP/P	rs61749412
ABCA4	P78363	VAR_012525	p.Gly607Trp	LP/P	rs61749412
ABCA4	P78363	VAR_012526	p.Gln635Lys	LP/P	rs61749414
ABCA4	P78363	VAR_012527	p.Gln636His	LP/P	rs61752400
ABCA4	P78363	VAR_012528	p.Val643Met	LP/P	rs61749417
ABCA4	P78363	VAR_012529	p.Arg653Cys	LP/P	rs61749420
ABCA4	P78363	VAR_012530	p.Leu686Ser	LP/P	rs61752402
ABCA4	P78363	VAR_012531	p.Thr716Met	LP/P	rs61749426
ABCA4	P78363	VAR_012532	p.Cys764Tyr	LP/P	rs61749428
ABCA4	P78363	VAR_012533	p.Ser765Arg	LP/P	rs61752404
ABCA4	P78363	VAR_012534	p.Ser765Asn	LP/P	rs61749429
ABCA4	P78363	VAR_012535	p.Val767Asp	LP/P	rs61751395
ABCA4	P78363	VAR_012536	p.Leu797Pro	LP/P	rs61749432
ABCA4	P78363	VAR_012537	p.Ile824Thr	LP/P	-
ABCA4	P78363	VAR_012538	p.Val849Ala	LP/P	rs61749435
ABCA4	P78363	VAR_012539	p.Ala854Thr	LP/P	rs61749437
ABCA4	P78363	VAR_012541	p.Phe873Leu	LP/P	rs62642570
ABCA4	P78363	VAR_012542	p.Thr897Ile	LP/P	rs61749440
ABCA4	P78363	VAR_012543	p.His914Arg	LP/P	-
ABCA4	P78363	VAR_012544	p.Val935Ala	LP/P	rs61749444
ABCA4	P78363	VAR_012545	p.Arg943Trp	LP/P	rs61749446
ABCA4	P78363	VAR_012546	p.Thr959Ile	LB/B	rs61752409
ABCA4	P78363	VAR_012547	p.Thr971Asn	LP/P	rs61749450
ABCA4	P78363	VAR_012549	p.Ser974Pro	LP/P	rs281865400
ABCA4	P78363	VAR_012550	p.Val989Ala	LP/P	rs61749454
ABCA4	P78363	VAR_012551	p.Gly991Arg	LP/P	rs61749455
ABCA4	P78363	VAR_012552	p.Leu1014Arg	LP/P	rs61749456
ABCA4	P78363	VAR_012553	p.Thr1019Ala	LP/P	rs61749457
ABCA4	P78363	VAR_012554	p.Thr1019Met	LP/P	rs201855602
ABCA4	P78363	VAR_012556	p.Lys1031Glu	LP/P	rs61750060
ABCA4	P78363	VAR_012557	p.Arg1055Trp	LP/P	rs61752412
ABCA4	P78363	VAR_012558	p.Ser1063Pro	LP/P	rs61752413
ABCA4	P78363	VAR_012559	p.Glu1087Asp	LP/P	rs61752416
ABCA4	P78363	VAR_012560	p.Gly1091Glu	LP/P	rs61752417
ABCA4	P78363	VAR_012561	p.Arg1097Cys	LP/P	-
ABCA4	P78363	VAR_012562	p.Arg1108Cys	LP/P	rs61750120
ABCA4	P78363	VAR_012563	p.Arg1108His	LP/P	rs61750121
ABCA4	P78363	VAR_012564	p.Arg1108Leu	LP/P	rs61750121
ABCA4	P78363	VAR_012565	p.Arg1129Cys	LP/P	rs779426136
ABCA4	P78363	VAR_012566	p.Lys1148Thr	LP/P	-
ABCA4	P78363	VAR_012567	p.Leu1250Pro	LP/P	rs61750128
ABCA4	P78363	VAR_012570	p.Leu1388Pro	LP/P	rs61750131
ABCA4	P78363	VAR_012571	p.Glu1399Lys	LP/P	rs62642573
ABCA4	P78363	VAR_012572	p.Leu1430Pro	LP/P	-
ABCA4	P78363	VAR_012573	p.Phe1440Val	LP/P	rs61752433
ABCA4	P78363	VAR_012574	p.Arg1443His	LB/B	rs61750142
ABCA4	P78363	VAR_012575	p.Cys1488Phe	LP/P	rs61750147
ABCA4	P78363	VAR_012576	p.Cys1488Tyr	LP/P	rs61750147
ABCA4	P78363	VAR_012577	p.Gly1508Cys	LP/P	-
ABCA4	P78363	VAR_012578	p.Gln1513Arg	LP/P	rs281865402
ABCA4	P78363	VAR_012579	p.Leu1525Pro	LP/P	rs61750151
ABCA4	P78363	VAR_012580	p.Thr1537Met	LP/P	rs62642575
ABCA4	P78363	VAR_012582	p.Ala1637Thr	LP/P	rs61754056
ABCA4	P78363	VAR_012583	p.Arg1640Gln	LP/P	rs61751403
ABCA4	P78363	VAR_012585	p.Ser1689Pro	LP/P	rs61753020
ABCA4	P78363	VAR_012586	p.Val1693Ile	LP/P	rs61750563
ABCA4	P78363	VAR_012587	p.Arg1705Leu	LP/P	rs61753021
ABCA4	P78363	VAR_012588	p.Met1733Thr	LP/P	rs765563320
ABCA4	P78363	VAR_012589	p.Ser1736Pro	LP/P	rs61750568
ABCA4	P78363	VAR_012590	p.Gly1748Arg	LP/P	rs61753025
ABCA4	P78363	VAR_012592	p.Leu1763Pro	LP/P	rs61753028
ABCA4	P78363	VAR_012593	p.Pro1776Leu	LP/P	rs281865404
ABCA4	P78363	VAR_012594	p.Pro1780Ala	LP/P	rs121909207
ABCA4	P78363	VAR_012595	p.Asn1799Asp	LP/P	rs61750574
ABCA4	P78363	VAR_012596	p.Asn1805Asp	LP/P	rs61753029
ABCA4	P78363	VAR_012597	p.Glu1817Asp	LP/P	-
ABCA4	P78363	VAR_012598	p.Val1884Glu	LP/P	rs62642578
ABCA4	P78363	VAR_012599	p.Glu1885Lys	LP/P	rs62642563
ABCA4	P78363	VAR_012600	p.Val1896Asp	LP/P	rs61750636
ABCA4	P78363	VAR_012601	p.Val1921Met	LP/P	rs61753032
ABCA4	P78363	VAR_012602	p.Leu1940Pro	LB/B	rs61753033
ABCA4	P78363	VAR_012603	p.Leu1971Arg	LP/P	rs61753034
ABCA4	P78363	VAR_012604	p.Gly1975Arg	LP/P	rs61753036
ABCA4	P78363	VAR_012605	p.Leu2035Pro	LP/P	rs61750642
ABCA4	P78363	VAR_012606	p.Gly2059Ala	LP/P	-
ABCA4	P78363	VAR_012607	p.Leu2060Arg	LP/P	rs61753039
ABCA4	P78363	VAR_012608	p.Tyr2071Phe	LP/P	-
ABCA4	P78363	VAR_012609	p.Arg2077Gly	LP/P	rs61750645
ABCA4	P78363	VAR_012611	p.Gly2146Asp	LP/P	rs61753044
ABCA4	P78363	VAR_012612	p.Arg2149Leu	LP/P	rs61750655
ABCA4	P78363	VAR_012613	p.Cys2150Arg	LP/P	rs61750656
ABCA4	P78363	VAR_012614	p.Ala2216Val	LP/P	rs886044763
ABCA4	P78363	VAR_012615	p.Leu2229Pro	LP/P	rs61750659
ABCA4	P78363	VAR_012616	p.Leu2241Val	LB/B	rs61748521
ABCA4	P78363	VAR_012617	p.Arg2263Leu	LP/P	rs281865407
ABCA4	P78363	VAR_014703	p.Ser752Ile	LP/P	rs1801369
ABCA4	P78363	VAR_067427	p.Ala762Glu	LP/P	-
ABCA4	P78363	VAR_067428	p.Trp1724Cys	LP/P	-
ABCA4	P78363	VAR_067429	p.Ile2047Asn	LP/P	-
ABCA4	P78363	VAR_067430	p.Cys2137Tyr	LP/P	-
ABCA4	P78363	VAR_084908	p.Asp1102Tyr	LP/P	rs138641544
ABCA4	P78363	VAR_084916	p.Gly1203Asp	LP/P	-
ABCA4	P78363	VAR_084919	p.Met1209Thr	LP/P	rs76258939
ABCA4	P78363	VAR_084934	p.Thr1572Met	LP/P	rs185093512
ABCA4	P78363	VAR_085025	p.Arg1898Cys	LP/P	rs201357151
ABCA4	P78363	VAR_085027	p.Pro1948Ser	LP/P	-
ABCA7	Q8IZY2	VAR_027581	p.Glu188Gly	LP/P	rs3764645
ABCA7	Q8IZY2	VAR_027582	p.Thr319Ala	LP/P	rs3752232
ABCA7	Q8IZY2	VAR_027583	p.His395Arg	LB/B	rs3764647
ABCA7	Q8IZY2	VAR_027584	p.Arg463His	LP/P	rs3752233
ABCA7	Q8IZY2	VAR_027585	p.Asn718Thr	LP/P	rs3752239
ABCA7	Q8IZY2	VAR_027586	p.Arg1349Gln	LP/P	rs3745842
ABCA7	Q8IZY2	VAR_027587	p.Gly1527Ala	LP/P	rs3752246
ABCA7	Q8IZY2	VAR_027588	p.Gln1686Arg	LP/P	rs4147918
ABCA7	Q8IZY2	VAR_027589	p.Ala2045Ser	LP/P	rs4147934
ABCA7	Q8IZY2	VAR_060985	p.Ala676Thr	LP/P	rs59851484
ABCA7	Q8IZY2	VAR_081204	p.Arg880Gln	LP/P	rs143718918
ABCB11	O95342	VAR_010271	p.Glu297Gly	LP/P	rs11568372
ABCB11	O95342	VAR_013332	p.Val284Leu	LB/B	-
ABCB11	O95342	VAR_013333	p.Val444Ala	LP/P	rs2287622
ABCB11	O95342	VAR_013334	p.Lys461Glu	LP/P	rs1274558905
ABCB11	O95342	VAR_013335	p.Asp482Gly	LP/P	rs72549402
ABCB11	O95342	VAR_013336	p.Gly982Arg	LP/P	rs72549399
ABCB11	O95342	VAR_013337	p.Gly1004Asp	LP/P	-
ABCB11	O95342	VAR_013338	p.Arg1153Cys	LP/P	rs72549395
ABCB11	O95342	VAR_013339	p.Arg1268Gln	LB/B	rs72549394
ABCB11	O95342	VAR_030386	p.Glu186Gly	LP/P	rs72551307
ABCB11	O95342	VAR_030387	p.Ile206Val	LP/P	rs11568357
ABCB11	O95342	VAR_030388	p.Gly238Val	LP/P	rs72551306
ABCB11	O95342	VAR_030389	p.Arg299Lys	LB/B	rs2287617
ABCB11	O95342	VAR_030390	p.Cys336Ser	LP/P	rs72551305
ABCB11	O95342	VAR_030391	p.Arg432Thr	LP/P	rs121908935
ABCB11	O95342	VAR_030392	p.Ala570Thr	LP/P	rs886043807
ABCB11	O95342	VAR_030393	p.Met677Val	LP/P	rs11568364
ABCB11	O95342	VAR_030394	p.Thr923Pro	LB/B	rs777469571
ABCB11	O95342	VAR_030395	p.Ala926Pro	LP/P	rs72549400
ABCB11	O95342	VAR_030396	p.Arg1050Cys	LB/B	rs72549398
ABCB11	O95342	VAR_030397	p.Arg1128His	LB/B	rs756220860
ABCB11	O95342	VAR_030398	p.Glu1186Lys	LB/B	rs1521808
ABCB11	O95342	VAR_035349	p.Val284Ala	LB/B	rs200739891
ABCB11	O95342	VAR_035350	p.Arg616Gly	LB/B	-
ABCB11	O95342	VAR_035351	p.Thr619Ala	LB/B	rs912519986
ABCB11	O95342	VAR_035352	p.Arg698His	LB/B	rs138642043
ABCB11	O95342	VAR_035353	p.Ala865Val	LB/B	rs118109635
ABCB11	O95342	VAR_035354	p.Arg958Gln	LB/B	rs761363245
ABCB11	O95342	VAR_043074	p.Arg415Gln	LB/B	rs371656014
ABCB11	O95342	VAR_043075	p.Asn591Ser	LB/B	rs11568367
ABCB11	O95342	VAR_055472	p.Ser56Leu	LB/B	rs11568361
ABCB11	O95342	VAR_059106	p.Val444Asp	LB/B	rs2287622
ABCB11	O95342	VAR_059107	p.Val444Gly	LB/B	rs2287622
ABCB11	O95342	VAR_073968	p.Tyr472Cys	LP/P	rs369860506
ABCB11	O95342	VAR_073971	p.Asp1131Val	LP/P	-
ABCB11	O95342	VAR_083783	p.Cys129Tyr	LP/P	-
ABCB11	O95342	VAR_083784	p.Gln558His	LP/P	rs11568369
ABCB11	O95342	VAR_083785	p.Glu592Gln	LB/B	rs11568370
ABCB4	P21439	VAR_020223	p.Leu238Val	LP/P	rs45596335
ABCB4	P21439	VAR_020225	p.Arg652Gly	LP/P	rs2230028
ABCB4	P21439	VAR_023503	p.Ala546Asp	LP/P	rs121918441
ABCB4	P21439	VAR_023504	p.Pro1168Ser	LP/P	rs121918442
ABCB4	P21439	VAR_024359	p.Arg788Gln	LP/P	rs8187801
ABCB4	P21439	VAR_030763	p.Ile263Val	LP/P	rs45547936
ABCB4	P21439	VAR_030765	p.Thr651Asn	LP/P	rs45476795
ABCB4	P21439	VAR_043078	p.Asp87Glu	LB/B	-
ABCB4	P21439	VAR_043079	p.Pro95Ser	LP/P	rs377268767
ABCB4	P21439	VAR_043080	p.Trp138Arg	LB/B	rs72552781
ABCB4	P21439	VAR_043081	p.Arg150Lys	LP/P	rs757693457
ABCB4	P21439	VAR_043082	p.Phe165Ile	LP/P	-
ABCB4	P21439	VAR_043083	p.Met301Thr	LP/P	rs72552779
ABCB4	P21439	VAR_043084	p.Ser346Ile	LB/B	rs67876345
ABCB4	P21439	VAR_043085	p.Ile367Val	LP/P	rs1168923653
ABCB4	P21439	VAR_043086	p.Glu395Gly	LP/P	rs72552777
ABCB4	P21439	VAR_043087	p.Thr424Ala	LP/P	rs1263565476
ABCB4	P21439	VAR_043088	p.Val425Met	LP/P	-
ABCB4	P21439	VAR_043089	p.Glu450Gly	LB/B	rs1189003716
ABCB4	P21439	VAR_043091	p.Gly535Asp	LB/B	-
ABCB4	P21439	VAR_043092	p.Ile541Phe	LB/B	rs66904256
ABCB4	P21439	VAR_043093	p.Leu556Arg	LB/B	-
ABCB4	P21439	VAR_043094	p.Asp564Gly	LB/B	-
ABCB4	P21439	VAR_043096	p.Leu591Gln	LB/B	rs72552776
ABCB4	P21439	VAR_043097	p.Phe711Ser	LB/B	rs72552773
ABCB4	P21439	VAR_043098	p.Gly742Ser	LB/B	-
ABCB4	P21439	VAR_043099	p.Gly762Glu	LB/B	-
ABCB4	P21439	VAR_043103	p.Gly983Ser	LB/B	rs56187107
ABCB4	P21439	VAR_043104	p.Leu1082Gln	LB/B	rs1214110864
ABCB4	P21439	VAR_073728	p.Thr34Met	LB/B	rs142794414
ABCB4	P21439	VAR_073729	p.Arg47Gly	LP/P	-
ABCB4	P21439	VAR_073731	p.Gly68Arg	LP/P	rs1343667900
ABCB4	P21439	VAR_073732	p.Gly70Arg	LP/P	-
ABCB4	P21439	VAR_073733	p.Leu71His	LB/B	rs780641693
ABCB4	P21439	VAR_073734	p.Leu73Val	LB/B	rs8187788
ABCB4	P21439	VAR_073735	p.Phe78Cys	LB/B	rs1411970557
ABCB4	P21439	VAR_073736	p.Ser99Phe	LB/B	rs1408217402
ABCB4	P21439	VAR_073737	p.Gly124Ser	LP/P	-
ABCB4	P21439	VAR_073738	p.Gly126Glu	LP/P	rs1021988376
ABCB4	P21439	VAR_073739	p.Phe154Ser	LB/B	-
ABCB4	P21439	VAR_073740	p.Thr201Met	LB/B	rs753318087
ABCB4	P21439	VAR_073741	p.Ala250Pro	LB/B	-
ABCB4	P21439	VAR_073742	p.Ala286Val	LB/B	rs765478923
ABCB4	P21439	VAR_073743	p.Phe357Leu	LB/B	-
ABCB4	P21439	VAR_073744	p.Ala364Val	LP/P	-
ABCB4	P21439	VAR_073745	p.Tyr403His	LP/P	rs121918443
ABCB4	P21439	VAR_073746	p.Arg406Gly	LP/P	-
ABCB4	P21439	VAR_073748	p.Asp459His	LP/P	-
ABCB4	P21439	VAR_073749	p.Val475Ala	LP/P	-
ABCB4	P21439	VAR_073750	p.Pro479Leu	LB/B	rs748657435
ABCB4	P21439	VAR_073751	p.Leu481Arg	LP/P	-
ABCB4	P21439	VAR_073752	p.Asn510Ser	LP/P	rs375315619
ABCB4	P21439	VAR_073753	p.Ala511Thr	LP/P	rs1257887155
ABCB4	P21439	VAR_073754	p.Glu513Lys	LB/B	-
ABCB4	P21439	VAR_073755	p.Arg545His	LP/P	-
ABCB4	P21439	VAR_073756	p.Arg549His	LP/P	rs761238221
ABCB4	P21439	VAR_073757	p.Glu558Lys	LP/P	rs1562975478
ABCB4	P21439	VAR_073758	p.His589Thr	LP/P	-
ABCB4	P21439	VAR_073759	p.Thr593Ala	LP/P	-
ABCB4	P21439	VAR_073760	p.Thr593Met	LP/P	rs571555115
ABCB4	P21439	VAR_073761	p.Met630Val	LP/P	rs372476723
ABCB4	P21439	VAR_073762	p.Glu647Lys	LB/B	rs972726699
ABCB4	P21439	VAR_073763	p.Leu701Pro	LP/P	rs988987669
ABCB4	P21439	VAR_073764	p.Thr715Ile	LP/P	rs138773456
ABCB4	P21439	VAR_073765	p.Gly723Glu	LB/B	-
ABCB4	P21439	VAR_073766	p.Pro726Leu	LP/P	rs141677867
ABCB4	P21439	VAR_073767	p.Pro726Thr	LP/P	-
ABCB4	P21439	VAR_073768	p.Ser729Leu	LP/P	rs970324585
ABCB4	P21439	VAR_073769	p.Ala737Val	LP/P	rs147134978
ABCB4	P21439	VAR_073770	p.Ala840Asp	LP/P	-
ABCB4	P21439	VAR_073771	p.Gly954Ser	LP/P	rs779829759
ABCB4	P21439	VAR_073773	p.Leu975Val	LP/P	rs759787957
ABCB4	P21439	VAR_073774	p.Ser978Pro	LP/P	rs1051861187
ABCB4	P21439	VAR_073775	p.Arg1084Trp	LP/P	rs1262922848
ABCB4	P21439	VAR_073776	p.Glu1125Lys	LP/P	-
ABCB4	P21439	VAR_073777	p.Ala1193Thr	LP/P	-
ABCB4	P21439	VAR_079611	p.Gly536Arg	LP/P	-
ABCB4	P21439	VAR_079612	p.Ser1183Leu	LP/P	-
ABCB4	P21439	VAR_079613	p.Gly1185Ser	LP/P	-
ABCB6	Q9NP58	VAR_029749	p.Arg648Gln	LP/P	rs13402964
ABCB6	Q9NP58	VAR_047552	p.Leu293Val	LP/P	rs13018440
ABCB6	Q9NP58	VAR_060986	p.Arg343Gln	LP/P	rs60322991
ABCB6	Q9NP58	VAR_067395	p.Leu811Val	LP/P	rs387906910
ABCB6	Q9NP58	VAR_070602	p.Ser170Gly	LP/P	rs397514757
ABCB6	Q9NP58	VAR_070603	p.Leu356Pro	LP/P	rs397514756
ABCB6	Q9NP58	VAR_070604	p.Gly579Glu	LP/P	rs397514758
ABCB6	Q9NP58	VAR_071133	p.Arg375Gln	LP/P	rs754667801
ABCB6	Q9NP58	VAR_071134	p.Arg375Trp	LP/P	rs764893806
ABCB6	Q9NP58	VAR_071135	p.Ala453Val	LP/P	-
ABCB6	Q9NP58	VAR_071136	p.Gln555Lys	LP/P	rs796065353
ABCB6	Q9NP58	VAR_073973	p.Ser322Arg	LP/P	rs1574815954
ABCB6	Q9NP58	VAR_073974	p.Tyr424His	LP/P	-
ABCB6	Q9NP58	VAR_076206	p.Arg723Gln	LP/P	rs148211042
ABCB6	Q9NP58	VAR_084494	p.Arg192Gln	LP/P	rs150221689
ABCB6	Q9NP58	VAR_084495	p.Arg276Trp	LP/P	rs57467915
ABCB6	Q9NP58	VAR_084496	p.Ala492Thr	LP/P	rs147445258
ABCB6	Q9NP58	VAR_084497	p.Thr521Ser	LP/P	rs149363094
ABCB6	Q9NP58	VAR_084498	p.Gly588Ser	LP/P	rs145526996
ABCB6	Q9NP58	VAR_084499	p.Ala681Thr	LP/P	rs142421126
ABCB7	O75027	VAR_009156	p.Ile400Met	LP/P	rs72554634
ABCB7	O75027	VAR_012640	p.Glu433Lys	LP/P	rs80356714
ABCB7	O75027	VAR_022872	p.Arg315Gly	LP/P	-
ABCB7	O75027	VAR_022873	p.Phe346Ile	LP/P	-
ABCB7	O75027	VAR_022874	p.Val411Leu	LP/P	rs80356713
ABCB7	O75027	VAR_037972	p.Val581Ala	LP/P	rs1340989
ABCB7	O75027	VAR_055471	p.Ala580Val	LP/P	rs1340989
ABCB7	O75027	VAR_067354	p.Glu208Asp	LP/P	rs515726147
ABCC2	Q92887	VAR_000099	p.Arg768Trp	LP/P	rs56199535
ABCC2	Q92887	VAR_010756	p.Gln1382Arg	LP/P	rs72558202
ABCC2	Q92887	VAR_013324	p.Ser281Asn	LP/P	rs56131651
ABCC2	Q92887	VAR_013325	p.Val417Ile	LP/P	rs2273697
ABCC2	Q92887	VAR_013326	p.Ser789Phe	LP/P	rs56220353
ABCC2	Q92887	VAR_013327	p.Arg1150His	LP/P	rs72558200
ABCC2	Q92887	VAR_013328	p.Ile1173Phe	LP/P	rs72558201
ABCC2	Q92887	VAR_013330	p.Ala1450Thr	LP/P	rs56296335
ABCC2	Q92887	VAR_020226	p.Asp333Gly	LP/P	rs17222674
ABCC2	Q92887	VAR_020227	p.Arg353His	LP/P	rs7080681
ABCC2	Q92887	VAR_020228	p.Ile670Thr	LP/P	rs17222632
ABCC2	Q92887	VAR_020229	p.Leu849Arg	LB/B	rs17222617
ABCC2	Q92887	VAR_020230	p.Ile1036Thr	LB/B	rs45441199
ABCC2	Q92887	VAR_020231	p.Arg1181Leu	LB/B	rs8187692
ABCC2	Q92887	VAR_020232	p.Val1188Glu	LP/P	rs17222723
ABCC2	Q92887	VAR_020233	p.Pro1291Leu	LP/P	rs17216317
ABCC2	Q92887	VAR_020234	p.Cys1515Tyr	LP/P	rs8187710
ABCC2	Q92887	VAR_024360	p.Thr1273Ala	LP/P	rs8187699
ABCC2	Q92887	VAR_029113	p.Met246Leu	LP/P	rs17222744
ABCC2	Q92887	VAR_029115	p.Lys495Glu	LP/P	rs17222561
ABCC2	Q92887	VAR_029116	p.Phe562Leu	LP/P	rs17216233
ABCC2	Q92887	VAR_029117	p.Ile982Val	LP/P	rs17222554
ABCC2	Q92887	VAR_029118	p.Asn1063Ser	LP/P	rs17222540
ABCC2	Q92887	VAR_047152	p.Tyr39Phe	LP/P	rs927344
ABCC2	Q92887	VAR_070607	p.Thr486Ile	LP/P	rs17222589
ABCC2	Q92887	VAR_070608	p.Gly921Ser	LB/B	rs41318029
ABCC2	Q92887	VAR_070609	p.Arg1174His	LB/B	rs139188247
ABCC2	Q92887	VAR_070610	p.Asn1244Lys	LB/B	rs757141905
ABCC6	O95255	VAR_011490	p.Val614Ala	LB/B	rs12931472
ABCC6	O95255	VAR_011491	p.Arg1114Pro	LB/B	rs63750427
ABCC6	O95255	VAR_011492	p.Arg1138Gln	LB/B	rs60791294
ABCC6	O95255	VAR_011493	p.Arg1138Trp	LP/P	rs28939701
ABCC6	O95255	VAR_011494	p.Arg1268Gln	LP/P	rs2238472
ABCC6	O95255	VAR_011495	p.Arg1314Trp	LB/B	rs63750759
ABCC6	O95255	VAR_013364	p.Gly61Asp	LB/B	rs72657696
ABCC6	O95255	VAR_013365	p.Arg64Trp	LP/P	rs557180313
ABCC6	O95255	VAR_013366	p.Gly207Arg	LB/B	rs72657697
ABCC6	O95255	VAR_013367	p.Arg265Gly	LB/B	rs72657698
ABCC6	O95255	VAR_013368	p.Lys281Glu	LP/P	rs4780606
ABCC6	O95255	VAR_013369	p.Ile319Val	LP/P	rs72657699
ABCC6	O95255	VAR_013370	p.Thr364Arg	LP/P	rs72653759
ABCC6	O95255	VAR_013371	p.Asn411Lys	LB/B	rs9930886
ABCC6	O95255	VAR_013372	p.Ala455Pro	LB/B	rs67996819
ABCC6	O95255	VAR_013373	p.Asn497Lys	LB/B	rs72653770
ABCC6	O95255	VAR_013374	p.Arg518Gln	LP/P	rs72653772
ABCC6	O95255	VAR_013375	p.Phe568Ser	LP/P	rs66864704
ABCC6	O95255	VAR_013376	p.His632Gln	LB/B	rs8058694
ABCC6	O95255	VAR_013377	p.Leu673Pro	LB/B	rs67470842
ABCC6	O95255	VAR_013378	p.Arg765Gln	LB/B	rs67561842
ABCC6	O95255	VAR_013379	p.Leu953His	LB/B	rs72657700
ABCC6	O95255	VAR_013380	p.Ser1121Trp	LB/B	rs63750987
ABCC6	O95255	VAR_013381	p.Arg1138Pro	LB/B	rs60791294
ABCC6	O95255	VAR_013382	p.Gly1203Asp	LB/B	rs63750607
ABCC6	O95255	VAR_013383	p.Trp1241Cys	LB/B	rs72657701
ABCC6	O95255	VAR_013384	p.Val1298Phe	LB/B	rs63751325
ABCC6	O95255	VAR_013385	p.Thr1301Ile	LB/B	rs63750494
ABCC6	O95255	VAR_013386	p.Gly1302Arg	LB/B	rs63749856
ABCC6	O95255	VAR_013387	p.Ala1303Pro	LB/B	rs63750410
ABCC6	O95255	VAR_013388	p.Arg1314Gln	LB/B	rs63751086
ABCC6	O95255	VAR_013389	p.Gly1321Ser	LB/B	rs63749823
ABCC6	O95255	VAR_013390	p.Arg1339Cys	LB/B	rs28939702
ABCC6	O95255	VAR_013391	p.Gln1347His	LB/B	rs63751111
ABCC6	O95255	VAR_013392	p.Gly1354Arg	LB/B	rs63750018
ABCC6	O95255	VAR_013393	p.Asp1361Asn	LB/B	rs58695352
ABCC6	O95255	VAR_013394	p.Ile1424Thr	LB/B	rs63750295
ABCC6	O95255	VAR_055477	p.Val665Ala	LB/B	rs4341770
ABCC6	O95255	VAR_059108	p.Met848Val	LB/B	rs6416668
ABCC6	O95255	VAR_060988	p.Leu1097Ile	LB/B	rs60707953
ABCC6	O95255	VAR_067841	p.Ala78Thr	LP/P	rs2856597
ABCC6	O95255	VAR_067842	p.Glu125Lys	LP/P	rs3853814
ABCC6	O95255	VAR_067843	p.Gly129Glu	LP/P	rs72653753
ABCC6	O95255	VAR_067844	p.Ala158Val	LB/B	rs2606921
ABCC6	O95255	VAR_067845	p.Ser317Arg	LP/P	rs78678589
ABCC6	O95255	VAR_067846	p.Leu355Arg	LP/P	rs72653758
ABCC6	O95255	VAR_067848	p.Asn370Asp	LB/B	rs72653760
ABCC6	O95255	VAR_067849	p.Arg382Trp	LB/B	rs72653761
ABCC6	O95255	VAR_067850	p.Arg391Gly	LB/B	rs72653762
ABCC6	O95255	VAR_067851	p.Lys392Asn	LB/B	rs72653763
ABCC6	O95255	VAR_067852	p.Ser398Gly	LB/B	rs72653764
ABCC6	O95255	VAR_067853	p.Val417Met	LB/B	rs768869262
ABCC6	O95255	VAR_067854	p.Cys440Gly	LP/P	rs72653766
ABCC6	O95255	VAR_067855	p.Leu463His	LP/P	rs72653767
ABCC6	O95255	VAR_067856	p.Leu495His	LP/P	rs72653769
ABCC6	O95255	VAR_067857	p.Val514Ile	LB/B	rs59157279
ABCC6	O95255	VAR_067858	p.Ser535Pro	LP/P	rs72653773
ABCC6	O95255	VAR_067859	p.Phe551Ser	LP/P	rs72653774
ABCC6	O95255	VAR_067860	p.Ser590Phe	LB/B	rs537233133
ABCC6	O95255	VAR_067861	p.Ala594Val	LP/P	rs72653776
ABCC6	O95255	VAR_067862	p.Arg600Cys	LP/P	rs72653777
ABCC6	O95255	VAR_067863	p.Gly663Cys	LB/B	rs72653780
ABCC6	O95255	VAR_067864	p.Leu677Pro	LP/P	rs72653782
ABCC6	O95255	VAR_067865	p.Gln698Pro	LP/P	rs72653783
ABCC6	O95255	VAR_067866	p.Glu699Asp	LP/P	rs72653784
ABCC6	O95255	VAR_067867	p.Arg724Lys	LB/B	rs58073789
ABCC6	O95255	VAR_067868	p.Arg724Leu	LP/P	-
ABCC6	O95255	VAR_067869	p.Leu726Pro	LP/P	rs72653785
ABCC6	O95255	VAR_067870	p.Ile742Val	LP/P	rs59593133
ABCC6	O95255	VAR_067871	p.Met751Lys	LP/P	rs72653786
ABCC6	O95255	VAR_067872	p.Gly755Arg	LP/P	rs72653787
ABCC6	O95255	VAR_067873	p.Arg760Trp	LP/P	rs72653788
ABCC6	O95255	VAR_067874	p.Ala766Asp	LP/P	rs72653789
ABCC6	O95255	VAR_067875	p.Asp777Asn	LP/P	rs72653790
ABCC6	O95255	VAR_067876	p.Arg807Gln	LP/P	rs72653794
ABCC6	O95255	VAR_067877	p.Arg807Trp	LP/P	rs72653793
ABCC6	O95255	VAR_067878	p.Val810Met	LP/P	rs72653795
ABCC6	O95255	VAR_067879	p.Thr811Met	LB/B	rs72653796
ABCC6	O95255	VAR_067880	p.Ala820Pro	LB/B	rs72653797
ABCC6	O95255	VAR_067881	p.Arg881Ser	LB/B	rs72653800
ABCC6	O95255	VAR_067882	p.Thr944Ile	LP/P	rs72653801
ABCC6	O95255	VAR_067883	p.Leu946Ile	LP/P	rs61340537
ABCC6	O95255	VAR_067884	p.Ala950Thr	LP/P	rs72657689
ABCC6	O95255	VAR_067885	p.Gly992Arg	LB/B	rs72657692
ABCC6	O95255	VAR_067888	p.Asp1056Glu	LP/P	rs72657694
ABCC6	O95255	VAR_067889	p.Arg1064Trp	LP/P	rs41278174
ABCC6	O95255	VAR_067890	p.Arg1114Cys	LP/P	rs63749794
ABCC6	O95255	VAR_067891	p.Ser1121Leu	LP/P	rs63750987
ABCC6	O95255	VAR_067892	p.Thr1130Met	LP/P	rs63750459
ABCC6	O95255	VAR_067893	p.Gly1133Ala	LP/P	rs63750473
ABCC6	O95255	VAR_067894	p.Ala1139Thr	LP/P	rs63750146
ABCC6	O95255	VAR_067895	p.Arg1164Gln	LP/P	rs63750457
ABCC6	O95255	VAR_067896	p.Arg1221Cys	LP/P	rs63751215
ABCC6	O95255	VAR_067897	p.Arg1221His	LB/B	rs63751001
ABCC6	O95255	VAR_067898	p.Leu1226Ile	LP/P	rs63750125
ABCC6	O95255	VAR_067899	p.Arg1235Trp	LP/P	rs63750402
ABCC6	O95255	VAR_067900	p.Asp1238His	LP/P	rs63749796
ABCC6	O95255	VAR_067901	p.Leu1335Pro	LB/B	rs63750414
ABCC6	O95255	VAR_067902	p.Leu1335Gln	LP/P	rs63750414
ABCC6	O95255	VAR_067903	p.Arg1339Leu	LP/P	rs63750622
ABCC6	O95255	VAR_067904	p.Arg1339His	LP/P	rs63750622
ABCC6	O95255	VAR_067905	p.Pro1346Ser	LP/P	rs63751112
ABCC6	O95255	VAR_067906	p.Arg1357Trp	LP/P	rs63750428
ABCC6	O95255	VAR_067907	p.Glu1400Lys	LP/P	rs63751241
ABCC6	O95255	VAR_067908	p.Gln1406Lys	LP/P	rs387906859
ABCC6	O95255	VAR_067909	p.Arg1459Cys	LP/P	rs72547524
ABCC8	Q09428	VAR_000100	p.Gly716Val	LP/P	rs72559723
ABCC8	Q09428	VAR_008537	p.Arg1352Pro	LB/B	rs28936370
ABCC8	Q09428	VAR_008539	p.Arg1420Cys	LB/B	rs28938469
ABCC8	Q09428	VAR_008540	p.Arg1493Trp	LP/P	rs28936371
ABCC8	Q09428	VAR_008639	p.Arg74Gln	LB/B	rs72559734
ABCC8	Q09428	VAR_008640	p.His125Gln	LP/P	rs60637558
ABCC8	Q09428	VAR_008641	p.Val187Asp	LP/P	rs137852672
ABCC8	Q09428	VAR_008642	p.Asn188Ser	LP/P	rs797045213
ABCC8	Q09428	VAR_008643	p.Arg275Gln	LP/P	rs185040406
ABCC8	Q09428	VAR_008644	p.Asn406Asp	LP/P	rs72559728
ABCC8	Q09428	VAR_008645	p.Val560Met	LP/P	rs4148619
ABCC8	Q09428	VAR_008646	p.Phe591Leu	LP/P	rs72559726
ABCC8	Q09428	VAR_008647	p.Asp810Asn	LP/P	rs767572066
ABCC8	Q09428	VAR_008648	p.Arg834Cys	LP/P	rs140068774
ABCC8	Q09428	VAR_008649	p.Thr1138Met	LP/P	rs201351976
ABCC8	Q09428	VAR_008650	p.Arg1214Gln	LP/P	rs367850779
ABCC8	Q09428	VAR_008651	p.Val1360Gly	LP/P	-
ABCC8	Q09428	VAR_008652	p.Ala1369Ser	LB/B	rs757110
ABCC8	Q09428	VAR_008653	p.Gly1378Arg	LP/P	rs925231098
ABCC8	Q09428	VAR_008654	p.Gly1381Ser	LP/P	rs773448052
ABCC8	Q09428	VAR_008655	p.Arg1393His	LP/P	rs769279368
ABCC8	Q09428	VAR_008656	p.Gly1478Arg	LB/B	rs72559715
ABCC8	Q09428	VAR_008658	p.Val1572Ile	LP/P	rs8192690
ABCC8	Q09428	VAR_015006	p.Asp673Asn	LP/P	rs777986828
ABCC8	Q09428	VAR_015007	p.Val1360Met	LP/P	-
ABCC8	Q09428	VAR_015008	p.Arg1436Gln	LP/P	rs387906407
ABCC8	Q09428	VAR_015009	p.Glu1506Lys	LP/P	rs137852671
ABCC8	Q09428	VAR_015010	p.Leu1543Pro	LP/P	rs72559713
ABCC8	Q09428	VAR_029777	p.Leu104Val	LP/P	rs10400391
ABCC8	Q09428	VAR_029778	p.Phe132Leu	LP/P	rs80356637
ABCC8	Q09428	VAR_029779	p.Leu213Arg	LP/P	rs80356642
ABCC8	Q09428	VAR_029780	p.Cys435Arg	LP/P	-
ABCC8	Q09428	VAR_029781	p.Leu582Val	LP/P	rs137852674
ABCC8	Q09428	VAR_029782	p.His1023Tyr	LP/P	-
ABCC8	Q09428	VAR_029783	p.Arg1182Gln	LP/P	rs193922400
ABCC8	Q09428	VAR_029784	p.Arg1352His	LP/P	rs28936370
ABCC8	Q09428	VAR_029785	p.Arg1379Cys	LP/P	rs137852673
ABCC8	Q09428	VAR_029787	p.Ile1424Val	LP/P	rs80356653
ABCC8	Q09428	VAR_031349	p.Gly7Arg	LP/P	rs781059815
ABCC8	Q09428	VAR_031350	p.Val21Asp	LP/P	rs200670692
ABCC8	Q09428	VAR_031351	p.Phe27Ser	LP/P	-
ABCC8	Q09428	VAR_031352	p.Gly70Glu	LP/P	-
ABCC8	Q09428	VAR_031353	p.Arg74Trp	LP/P	rs201682634
ABCC8	Q09428	VAR_031354	p.Val86Ala	LP/P	rs193929360
ABCC8	Q09428	VAR_031355	p.Gly111Arg	LP/P	rs761749884
ABCC8	Q09428	VAR_031356	p.Ala116Pro	LP/P	rs72559731
ABCC8	Q09428	VAR_031357	p.Met233Arg	LP/P	-
ABCC8	Q09428	VAR_031358	p.Asp310Asn	LP/P	rs769569410
ABCC8	Q09428	VAR_031359	p.Cys418Arg	LP/P	rs67254669
ABCC8	Q09428	VAR_031360	p.Arg495Gln	LP/P	rs1420601296
ABCC8	Q09428	VAR_031361	p.Glu501Lys	LP/P	rs372307320
ABCC8	Q09428	VAR_031362	p.Leu503Pro	LB/B	rs1554933168
ABCC8	Q09428	VAR_031363	p.Leu508Pro	LP/P	rs72559727
ABCC8	Q09428	VAR_031364	p.Pro551Arg	LB/B	-
ABCC8	Q09428	VAR_031365	p.Arg620Cys	LP/P	rs58241708
ABCC8	Q09428	VAR_031366	p.Phe686Ser	LB/B	-
ABCC8	Q09428	VAR_031367	p.Lys719Thr	LB/B	-
ABCC8	Q09428	VAR_031368	p.Arg841Gly	LP/P	-
ABCC8	Q09428	VAR_031369	p.Lys889Thr	LP/P	rs761862121
ABCC8	Q09428	VAR_031370	p.Ser956Phe	LB/B	rs72559721
ABCC8	Q09428	VAR_031371	p.Thr1130Pro	LB/B	-
ABCC8	Q09428	VAR_031372	p.Leu1147Arg	LP/P	rs1262517518
ABCC8	Q09428	VAR_031373	p.Arg1214Trp	LP/P	rs139964066
ABCC8	Q09428	VAR_031374	p.Asn1295Lys	LP/P	rs542157938
ABCC8	Q09428	VAR_031375	p.Lys1336Asn	LP/P	rs67767715
ABCC8	Q09428	VAR_031376	p.Gly1342Glu	LB/B	-
ABCC8	Q09428	VAR_031377	p.Leu1349Gln	LB/B	-
ABCC8	Q09428	VAR_031378	p.Lys1384Gln	LP/P	-
ABCC8	Q09428	VAR_031379	p.Ser1386Phe	LP/P	rs72559718
ABCC8	Q09428	VAR_031380	p.Gly1400Arg	LP/P	rs137852676
ABCC8	Q09428	VAR_031381	p.Arg1418His	LP/P	rs1446306735
ABCC8	Q09428	VAR_031382	p.Leu1450Pro	LB/B	rs1554904565
ABCC8	Q09428	VAR_031383	p.Ala1457Thr	LP/P	rs72559717
ABCC8	Q09428	VAR_031384	p.Asp1471His	LP/P	-
ABCC8	Q09428	VAR_031385	p.Asp1471Asn	LP/P	rs72559716
ABCC8	Q09428	VAR_031386	p.Arg1486Lys	LP/P	-
ABCC8	Q09428	VAR_031387	p.Arg1493Gln	LP/P	rs746480424
ABCC8	Q09428	VAR_031388	p.Val1550Asp	LP/P	rs1221760584
ABCC8	Q09428	VAR_031389	p.Leu1551Val	LP/P	rs1320740169
ABCC8	Q09428	VAR_072928	p.Pro45Leu	LP/P	rs267606623
ABCC8	Q09428	VAR_072929	p.Asn72Ser	LP/P	rs80356634
ABCC8	Q09428	VAR_072930	p.Val86Gly	LP/P	rs193929360
ABCC8	Q09428	VAR_072931	p.Phe132Val	LP/P	rs80356637
ABCC8	Q09428	VAR_072932	p.Pro207Ser	LP/P	-
ABCC8	Q09428	VAR_072933	p.Glu208Lys	LP/P	-
ABCC8	Q09428	VAR_072934	p.Asp209Glu	LP/P	rs80356640
ABCC8	Q09428	VAR_072935	p.Gln211Lys	LP/P	rs193929366
ABCC8	Q09428	VAR_072936	p.Leu225Pro	LP/P	rs1048095
ABCC8	Q09428	VAR_072937	p.Thr229Ile	LP/P	rs768017509
ABCC8	Q09428	VAR_072938	p.Tyr263Asp	LP/P	rs778892038
ABCC8	Q09428	VAR_072939	p.Glu382Lys	LP/P	rs80356651
ABCC8	Q09428	VAR_072940	p.Leu511Met	LP/P	-
ABCC8	Q09428	VAR_072941	p.Gly716Asp	LP/P	rs72559723
ABCC8	Q09428	VAR_072942	p.Glu824Lys	LP/P	-
ABCC8	Q09428	VAR_072943	p.Leu890Pro	LP/P	-
ABCC8	Q09428	VAR_072944	p.Ala1184Glu	LP/P	rs137852675
ABCC8	Q09428	VAR_072945	p.Glu1326Lys	LP/P	rs200563930
ABCC8	Q09428	VAR_072946	p.Gly1378Ser	LP/P	rs925231098
ABCC8	Q09428	VAR_072947	p.Ser1388Tyr	LP/P	-
ABCC8	Q09428	VAR_072948	p.Leu1389Pro	LP/P	-
ABCC8	Q09428	VAR_072949	p.Ala1457Val	LP/P	-
ABCC8	Q09428	VAR_072950	p.Asn1480Ile	LP/P	-
ABCC8	Q09428	VAR_072951	p.Asp1505Glu	LP/P	-
ABCC8	Q09428	VAR_072952	p.Ile1511Ser	LP/P	-
ABCC8	Q09428	VAR_072953	p.Val1522Leu	LP/P	-
ABCC9	O60706	VAR_018483	p.Ala1513Thr	LP/P	rs72559751
ABCC9	O60706	VAR_048143	p.Pro1108Ser	LP/P	rs35404804
ABCC9	O60706	VAR_066210	p.Thr1547Ile	LP/P	rs387906805
ABCC9	O60706	VAR_068485	p.His60Tyr	LP/P	rs387907230
ABCC9	O60706	VAR_068486	p.Asp207Glu	LP/P	-
ABCC9	O60706	VAR_068487	p.Gly380Cys	LP/P	rs1165205076
ABCC9	O60706	VAR_068488	p.Pro432Leu	LP/P	-
ABCC9	O60706	VAR_068489	p.Ala478Val	LP/P	rs387907211
ABCC9	O60706	VAR_068490	p.Ser1020Pro	LP/P	rs387907229
ABCC9	O60706	VAR_068491	p.Phe1039Ser	LP/P	-
ABCC9	O60706	VAR_068492	p.Cys1043Tyr	LP/P	rs387907210
ABCC9	O60706	VAR_068493	p.Ser1054Tyr	LP/P	-
ABCC9	O60706	VAR_068494	p.Arg1116Cys	LP/P	rs387907228
ABCC9	O60706	VAR_068495	p.Arg1116His	LP/P	rs387907227
ABCC9	O60706	VAR_068496	p.Arg1154Gln	LP/P	rs387907209
ABCC9	O60706	VAR_068497	p.Arg1154Trp	LP/P	rs387907208
ABCD1	P33897	VAR_000024	p.Ser98Leu	LP/P	rs1557052294
ABCD1	P33897	VAR_000025	p.Arg104Cys	LP/P	-
ABCD1	P33897	VAR_000026	p.Arg104His	LP/P	rs1557052302
ABCD1	P33897	VAR_000027	p.Thr105Ile	LP/P	-
ABCD1	P33897	VAR_000028	p.Leu107Pro	LP/P	rs1569540688
ABCD1	P33897	VAR_000029	p.Ser108Trp	LP/P	-
ABCD1	P33897	VAR_000030	p.Gly116Arg	LP/P	rs398123110
ABCD1	P33897	VAR_000033	p.Ala141Thr	LP/P	rs193922097
ABCD1	P33897	VAR_000034	p.Asn148Ser	LP/P	rs128624216
ABCD1	P33897	VAR_000035	p.Ser149Asn	LP/P	-
ABCD1	P33897	VAR_000036	p.Arg152Cys	LP/P	rs1569540693
ABCD1	P33897	VAR_000037	p.Arg152Pro	LP/P	-
ABCD1	P33897	VAR_000038	p.Arg163His	LP/P	rs1057517954
ABCD1	P33897	VAR_000039	p.Tyr174Asp	LP/P	rs128624217
ABCD1	P33897	VAR_000040	p.Tyr174Ser	LP/P	rs1557052390
ABCD1	P33897	VAR_000041	p.Gln178Glu	LP/P	-
ABCD1	P33897	VAR_000042	p.Tyr181Cys	LP/P	-
ABCD1	P33897	VAR_000043	p.Arg182Pro	LP/P	-
ABCD1	P33897	VAR_000044	p.Asp194His	LP/P	-
ABCD1	P33897	VAR_000045	p.Asp200Val	LP/P	-
ABCD1	P33897	VAR_000046	p.Leu211Pro	LP/P	-
ABCD1	P33897	VAR_000047	p.Leu220Pro	LP/P	-
ABCD1	P33897	VAR_000048	p.Asp221Gly	LP/P	-
ABCD1	P33897	VAR_000049	p.Thr254Met	LP/P	rs1131691743
ABCD1	P33897	VAR_000050	p.Thr254Pro	LP/P	-
ABCD1	P33897	VAR_000051	p.Pro263Leu	LP/P	-
ABCD1	P33897	VAR_000052	p.Gly266Arg	LP/P	rs128624218
ABCD1	P33897	VAR_000053	p.Lys276Glu	LP/P	-
ABCD1	P33897	VAR_000054	p.Gly277Arg	LP/P	rs1603232195
ABCD1	P33897	VAR_000056	p.Gly277Trp	LB/B	-
ABCD1	P33897	VAR_000057	p.Glu291Asp	LP/P	-
ABCD1	P33897	VAR_000058	p.Glu291Lys	LP/P	rs128624213
ABCD1	P33897	VAR_000060	p.Ala294Thr	LP/P	rs1131691954
ABCD1	P33897	VAR_000061	p.Ser342Pro	LP/P	-
ABCD1	P33897	VAR_000062	p.Arg389Gly	LP/P	rs128624215
ABCD1	P33897	VAR_000063	p.Arg389His	LP/P	rs886044777
ABCD1	P33897	VAR_000064	p.Arg401Gln	LP/P	rs128624219
ABCD1	P33897	VAR_000065	p.Arg418Trp	LP/P	rs128624220
ABCD1	P33897	VAR_000066	p.Pro484Arg	LP/P	rs128624214
ABCD1	P33897	VAR_000067	p.Gly507Val	LP/P	-
ABCD1	P33897	VAR_000068	p.Gly512Ser	LP/P	rs1569541088
ABCD1	P33897	VAR_000069	p.Ser515Phe	LP/P	rs128624223
ABCD1	P33897	VAR_000070	p.Arg518Gln	LP/P	rs398123102
ABCD1	P33897	VAR_000071	p.Arg518Trp	LP/P	rs128624224
ABCD1	P33897	VAR_000072	p.Gly522Trp	LP/P	-
ABCD1	P33897	VAR_000074	p.Pro534Leu	LP/P	-
ABCD1	P33897	VAR_000075	p.Pro560Leu	LP/P	rs398123105
ABCD1	P33897	VAR_000076	p.Pro560Arg	LP/P	-
ABCD1	P33897	VAR_000077	p.Met566Lys	LP/P	-
ABCD1	P33897	VAR_000078	p.Arg591Gln	LP/P	rs1557054873
ABCD1	P33897	VAR_000079	p.Ser606Leu	LP/P	rs128624225
ABCD1	P33897	VAR_000080	p.Ser606Pro	LP/P	rs201774661
ABCD1	P33897	VAR_000081	p.Glu609Gly	LP/P	rs1557055260
ABCD1	P33897	VAR_000082	p.Glu609Lys	LP/P	rs150346282
ABCD1	P33897	VAR_000083	p.Arg617Cys	LP/P	rs4010613
ABCD1	P33897	VAR_000084	p.Arg617Gly	LP/P	-
ABCD1	P33897	VAR_000085	p.Arg617His	LP/P	rs11146842
ABCD1	P33897	VAR_000086	p.Ala626Thr	LP/P	rs1557055316
ABCD1	P33897	VAR_000087	p.Asp629His	LP/P	-
ABCD1	P33897	VAR_000089	p.Arg660Trp	LP/P	rs1569541203
ABCD1	P33897	VAR_000090	p.Trp679Arg	LP/P	rs1557055405
ABCD1	P33897	VAR_009349	p.Glu90Lys	LP/P	-
ABCD1	P33897	VAR_009350	p.Ser103Arg	LP/P	-
ABCD1	P33897	VAR_009351	p.Thr105Pro	LP/P	-
ABCD1	P33897	VAR_009352	p.Ser108Leu	LP/P	-
ABCD1	P33897	VAR_009353	p.Arg113Cys	LP/P	rs1557052306
ABCD1	P33897	VAR_009354	p.Pro143Ser	LP/P	-
ABCD1	P33897	VAR_009355	p.Arg152Leu	LP/P	-
ABCD1	P33897	VAR_009356	p.Arg152Ser	LP/P	-
ABCD1	P33897	VAR_009357	p.Ser161Pro	LP/P	-
ABCD1	P33897	VAR_009358	p.Arg163Pro	LP/P	-
ABCD1	P33897	VAR_009359	p.Tyr174Cys	LP/P	rs1557052390
ABCD1	P33897	VAR_009360	p.Arg189Trp	LP/P	rs1131691916
ABCD1	P33897	VAR_009361	p.Leu190Pro	LP/P	-
ABCD1	P33897	VAR_009362	p.Thr198Lys	LP/P	-
ABCD1	P33897	VAR_009363	p.Asp200Asn	LP/P	-
ABCD1	P33897	VAR_009364	p.Ser213Cys	LP/P	-
ABCD1	P33897	VAR_009365	p.Asn214Asp	LP/P	-
ABCD1	P33897	VAR_009366	p.Pro218Thr	LP/P	-
ABCD1	P33897	VAR_009367	p.Leu229Pro	LP/P	-
ABCD1	P33897	VAR_009368	p.Glu271Lys	LP/P	-
ABCD1	P33897	VAR_009369	p.Arg285Pro	LP/P	-
ABCD1	P33897	VAR_009370	p.Tyr296Cys	LP/P	rs797044610
ABCD1	P33897	VAR_009371	p.Gly298Asp	LP/P	-
ABCD1	P33897	VAR_009372	p.Glu302Lys	LP/P	-
ABCD1	P33897	VAR_009373	p.Leu322Pro	LP/P	-
ABCD1	P33897	VAR_009374	p.Lys336Met	LP/P	-
ABCD1	P33897	VAR_009375	p.Arg401Trp	LP/P	rs727503786
ABCD1	P33897	VAR_009376	p.Gly529Ser	LP/P	-
ABCD1	P33897	VAR_009377	p.Phe540Ser	LP/P	-
ABCD1	P33897	VAR_009378	p.Pro543Leu	LP/P	rs1557054776
ABCD1	P33897	VAR_009379	p.Gln544Arg	LP/P	-
ABCD1	P33897	VAR_009380	p.Ser552Pro	LP/P	-
ABCD1	P33897	VAR_009381	p.Arg554His	LP/P	rs201568579
ABCD1	P33897	VAR_009382	p.Arg591Trp	LP/P	rs398123106
ABCD1	P33897	VAR_009383	p.Ala616Val	LP/P	-
ABCD1	P33897	VAR_009384	p.Glu630Gly	LP/P	-
ABCD1	P33897	VAR_009385	p.Cys631Tyr	LP/P	-
ABCD1	P33897	VAR_009386	p.Ser633Arg	LP/P	-
ABCD1	P33897	VAR_009387	p.Ser636Ile	LP/P	-
ABCD1	P33897	VAR_009388	p.Asp638Tyr	LP/P	-
ABCD1	P33897	VAR_009389	p.Ala646Pro	LP/P	-
ABCD1	P33897	VAR_009390	p.Leu654Pro	LP/P	-
ABCD1	P33897	VAR_009391	p.His667Asp	LP/P	-
ABCD1	P33897	VAR_009392	p.Thr668Ile	LP/P	rs1557055398
ABCD1	P33897	VAR_009393	p.Thr693Met	LP/P	rs782311214
ABCD1	P33897	VAR_013340	p.Asn13Thr	LP/P	rs183021839
ABCD1	P33897	VAR_013341	p.Ala99Asp	LP/P	-
ABCD1	P33897	VAR_013342	p.Arg113Pro	LP/P	-
ABCD1	P33897	VAR_013344	p.Lys217Glu	LP/P	-
ABCD1	P33897	VAR_013345	p.Val224Glu	LP/P	-
ABCD1	P33897	VAR_013346	p.Arg274Trp	LP/P	rs782760033
ABCD1	P33897	VAR_013347	p.Arg280Cys	LP/P	rs193922098
ABCD1	P33897	VAR_013349	p.Trp339Arg	LP/P	rs1603233120
ABCD1	P33897	VAR_013350	p.Gly343Asp	LP/P	-
ABCD1	P33897	VAR_013352	p.Gln556Arg	LP/P	-
ABCD1	P33897	VAR_013353	p.Pro560Ser	LP/P	-
ABCD1	P33897	VAR_013354	p.Arg591Pro	LP/P	-
ABCD1	P33897	VAR_013355	p.Gly608Asp	LP/P	rs78993751
ABCD1	P33897	VAR_013356	p.Ala626Asp	LP/P	-
ABCD1	P33897	VAR_013357	p.Thr632Ile	LP/P	rs1064793877
ABCD1	P33897	VAR_013358	p.Ser633Ile	LP/P	-
ABCD1	P33897	VAR_013359	p.Val635Met	LP/P	rs201427153
ABCD1	P33897	VAR_013360	p.Arg660Pro	LP/P	-
ABCD1	P33897	VAR_023004	p.Cys88Trp	LP/P	-
ABCD1	P33897	VAR_023005	p.Gly343Ser	LP/P	-
ABCD1	P33897	VAR_023006	p.Leu503Pro	LP/P	-
ABCD1	P33897	VAR_023007	p.Ser514Arg	LP/P	-
ABCD1	P33897	VAR_067240	p.Thr198Arg	LP/P	-
ABCD1	P33897	VAR_067241	p.Gly266Glu	LP/P	-
ABCD1	P33897	VAR_067242	p.Leu523Phe	LP/P	rs1159943880
ABCD1	P33897	VAR_067243	p.Phe540Cys	LP/P	-
ABCD1	P33897	VAR_067244	p.Thr632Pro	LP/P	-
ABCD1	P33897	VAR_067245	p.Glu640Lys	LP/P	-
ABCD1	P33897	VAR_067246	p.Gly677Asp	LP/P	-
ABCD1	P33897	VAR_067328	p.Leu516Pro	LP/P	-
ABCD1	P33897	VAR_067329	p.Arg660Gln	LP/P	rs1557055340
ABCD1	P33897	VAR_075284	p.Ala95Asp	LP/P	-
ABCD1	P33897	VAR_075285	p.Gln316Pro	LP/P	-
ABCD4	O14678	VAR_020222	p.Glu368Lys	LP/P	rs3742801
ABCD4	O14678	VAR_020778	p.Ala304Thr	LP/P	rs4148077
ABCD4	O14678	VAR_048134	p.Val172Ile	LP/P	rs34992370
ABCD4	O14678	VAR_048135	p.Thr350Arg	LP/P	rs35073715
ABCD4	O14678	VAR_069097	p.Tyr319Cys	LP/P	rs201777056
ABCD4	O14678	VAR_084972	p.Asn141Lys	LP/P	rs776529140
ABCD4	O14678	VAR_084973	p.Arg432Gln	LP/P	rs745414252
ABCG5	Q9H222	VAR_012244	p.Glu146Gln	LP/P	rs758551848
ABCG5	Q9H222	VAR_012245	p.Arg389His	LP/P	rs119480069
ABCG5	Q9H222	VAR_012246	p.Arg419His	LP/P	rs119479067
ABCG5	Q9H222	VAR_012247	p.Arg419Pro	LP/P	rs119479067
ABCG5	Q9H222	VAR_012248	p.Arg550Ser	LB/B	-
ABCG5	Q9H222	VAR_012249	p.Gln604Glu	LP/P	rs6720173
ABCG5	Q9H222	VAR_020781	p.Asn437Lys	LP/P	rs575266356
ABCG5	Q9H222	VAR_020782	p.Ile523Val	LP/P	rs140899003
ABCG5	Q9H222	VAR_020783	p.Cys600Tyr	LP/P	rs779109455
ABCG5	Q9H222	VAR_020784	p.Met622Val	LP/P	rs140374206
ABCG5	Q9H222	VAR_033457	p.Thr517Ser	LP/P	rs17031672
ABCG5	Q9H222	VAR_048142	p.Arg50Cys	LP/P	rs6756629
ABCG8	Q9H221	VAR_012250	p.Asp19His	LP/P	rs11887534
ABCG8	Q9H221	VAR_012251	p.Tyr54Cys	LP/P	rs4148211
ABCG8	Q9H221	VAR_012252	p.Arg184His	LP/P	rs766212636
ABCG8	Q9H221	VAR_012253	p.Pro231Thr	LP/P	rs137852993
ABCG8	Q9H221	VAR_012255	p.Ala259Val	LP/P	rs35518570
ABCG8	Q9H221	VAR_012256	p.Arg263Gln	LP/P	rs137852990
ABCG8	Q9H221	VAR_012257	p.Thr400Lys	LP/P	rs4148217
ABCG8	Q9H221	VAR_012258	p.Arg405His	LP/P	rs1177309800
ABCG8	Q9H221	VAR_012259	p.Leu501Pro	LP/P	rs1233989408
ABCG8	Q9H221	VAR_012260	p.Arg543Ser	LP/P	rs201690654
ABCG8	Q9H221	VAR_012262	p.Leu572Pro	LP/P	rs769576789
ABCG8	Q9H221	VAR_012263	p.Gly574Glu	LP/P	rs1325979386
ABCG8	Q9H221	VAR_012264	p.Gly574Arg	LP/P	rs137852988
ABCG8	Q9H221	VAR_012265	p.Gly575Arg	LP/P	-
ABCG8	Q9H221	VAR_012266	p.Leu596Arg	LP/P	rs137852992
ABCG8	Q9H221	VAR_012267	p.Val632Ala	LP/P	rs6544718
ABCG8	Q9H221	VAR_020785	p.Tyr641Phe	LP/P	rs145125968
ABCG8	Q9H221	VAR_022074	p.Val210Met	LP/P	rs9282574
ABCG8	Q9H221	VAR_022075	p.Met655Val	LP/P	rs9282573
ABHD12	Q8N2K0	VAR_050630	p.Ala349Thr	LP/P	rs746748
ABHD12	Q8N2K0	VAR_081591	p.Thr253Arg	LP/P	rs772987424
ABHD5	Q8WTS1	VAR_023387	p.Glu7Lys	LP/P	rs104893676
ABHD5	Q8WTS1	VAR_023388	p.Gln130Pro	LP/P	rs28939077
ABHD5	Q8WTS1	VAR_023389	p.Glu260Lys	LP/P	rs28939078
ABHD5	Q8WTS1	VAR_037574	p.Ile72Thr	LP/P	rs2302349
ABHD5	Q8WTS1	VAR_057953	p.His82Arg	LB/B	rs145548259
ABHD5	Q8WTS1	VAR_057954	p.Ser115Gly	LB/B	-
ABL1	P00519	VAR_025043	p.Gly706Val	LB/B	rs34634745
ABL1	P00519	VAR_025044	p.Thr852Pro	LB/B	rs1588283506
ABL1	P00519	VAR_025045	p.Pro900Ser	LP/P	rs35266696
ABL1	P00519	VAR_025046	p.Ser972Leu	LP/P	rs2229067
ABL1	P00519	VAR_032678	p.Pro810Leu	LP/P	rs2229071
ABL1	P00519	VAR_051692	p.Leu140Pro	LP/P	rs1064152
ABL1	P00519	VAR_051693	p.Lys247Arg	LP/P	rs34549764
ABL1	P00519	VAR_051694	p.Ser968Pro	LP/P	rs1064165
ABL1	P00519	VAR_079482	p.Tyr226Cys	LP/P	rs1060499547
ABL1	P00519	VAR_079483	p.Ala337Thr	LP/P	rs1060499548
ABRAXAS1	Q6UWZ7	VAR_030790	p.Ala239Thr	LB/B	rs752929794
ABRAXAS1	Q6UWZ7	VAR_054054	p.Ala348Thr	LP/P	rs12642536
ABRAXAS1	Q6UWZ7	VAR_054055	p.Asp373Asn	LB/B	rs13125836
ABRAXAS1	Q6UWZ7	VAR_071865	p.Arg361Gln	LB/B	rs201627097
ACAD8	Q9UKU7	VAR_035071	p.Met128Ile	LB/B	rs374317179
ACAD8	Q9UKU7	VAR_035072	p.Asp134Tyr	LB/B	rs367857040
ACAD8	Q9UKU7	VAR_035073	p.Gly137Arg	LB/B	rs371449613
ACAD8	Q9UKU7	VAR_035074	p.Met152Thr	LB/B	rs121908418
ACAD8	Q9UKU7	VAR_035075	p.Val203Ile	LB/B	rs759877257
ACAD8	Q9UKU7	VAR_035076	p.Arg302Gln	LP/P	rs121908422
ACAD8	Q9UKU7	VAR_035077	p.Ala320Thr	LP/P	rs200620279
ACAD8	Q9UKU7	VAR_035078	p.Arg334Cys	LB/B	rs778823613
ACAD8	Q9UKU7	VAR_035079	p.Gln385Arg	LP/P	rs367996531
ACAD9	Q9H845	VAR_033459	p.Arg477Gln	LB/B	rs4494951
ACAD9	Q9H845	VAR_071892	p.Phe44Ile	LP/P	rs387907041
ACAD9	Q9H845	VAR_071893	p.Arg127Lys	LP/P	-
ACAD9	Q9H845	VAR_071895	p.Ala220Val	LP/P	-
ACAD9	Q9H845	VAR_071897	p.Arg266Gln	LP/P	rs387907042
ACAD9	Q9H845	VAR_071901	p.Arg414Cys	LP/P	rs777282696
ACAD9	Q9H845	VAR_071902	p.Arg417Cys	LP/P	rs368949613
ACAD9	Q9H845	VAR_071903	p.Arg469Trp	LB/B	rs139145143
ACAD9	Q9H845	VAR_071904	p.Arg518His	LP/P	rs781149699
ACAD9	Q9H845	VAR_071905	p.Arg532Trp	LB/B	rs377022708
ACAD9	Q9H845	VAR_076177	p.Cys271Gly	LB/B	-
ACAD9	Q9H845	VAR_076178	p.Val384Met	LB/B	rs1447947184
ACAD9	Q9H845	VAR_076179	p.Leu606His	LB/B	-
ACADM	P11310	VAR_000317	p.Arg53Cys	LB/B	rs398123072
ACADM	P11310	VAR_000319	p.Met149Ile	LP/P	rs121434277
ACADM	P11310	VAR_000320	p.Thr193Ala	LP/P	rs121434279
ACADM	P11310	VAR_000321	p.Gly195Arg	LP/P	rs121434278
ACADM	P11310	VAR_000322	p.Cys244Arg	LP/P	rs121434276
ACADM	P11310	VAR_000323	p.Gly267Arg	LB/B	rs121434274
ACADM	P11310	VAR_000324	p.Met326Thr	LB/B	rs786204631
ACADM	P11310	VAR_000325	p.Lys329Glu	LP/P	rs77931234
ACADM	P11310	VAR_000326	p.Ser336Arg	LB/B	-
ACADM	P11310	VAR_000327	p.Ile375Thr	LB/B	rs121434275
ACADM	P11310	VAR_013698	p.Tyr67His	LB/B	rs121434280
ACADM	P11310	VAR_013699	p.Ser245Leu	LB/B	rs121434281
ACADM	P11310	VAR_013700	p.Arg281Thr	LB/B	rs121434282
ACADM	P11310	VAR_015954	p.Ile78Thr	LB/B	rs398123074
ACADM	P11310	VAR_015955	p.Cys116Tyr	LB/B	rs875989859
ACADM	P11310	VAR_015956	p.Thr121Ile	LB/B	rs121434283
ACADM	P11310	VAR_015957	p.Arg206Leu	LP/P	rs200724875
ACADM	P11310	VAR_015958	p.Gly310Arg	LP/P	rs747268471
ACADM	P11310	VAR_015959	p.Tyr352Cys	LB/B	rs1227800781
ACADS	P16219	VAR_000310	p.Arg46Trp	LB/B	rs121908003
ACADS	P16219	VAR_000311	p.Gly92Cys	LB/B	rs121908004
ACADS	P16219	VAR_000312	p.Arg107Cys	LP/P	rs61732144
ACADS	P16219	VAR_000314	p.Trp177Arg	LP/P	rs57443665
ACADS	P16219	VAR_000315	p.Gly209Ser	LP/P	rs1799958
ACADS	P16219	VAR_000316	p.Arg383Cys	LP/P	rs28940872
ACADS	P16219	VAR_013565	p.Gly90Ser	LP/P	rs121908005
ACADS	P16219	VAR_013567	p.Arg171Trp	LP/P	rs1800556
ACADS	P16219	VAR_013568	p.Ala192Val	LP/P	rs28940874
ACADS	P16219	VAR_013569	p.Arg325Trp	LP/P	rs121908006
ACADS	P16219	VAR_013570	p.Ser353Leu	LP/P	rs28941773
ACADS	P16219	VAR_013571	p.Arg380Trp	LP/P	rs28940875
ACADS	P16219	VAR_033458	p.Arg383His	LB/B	rs35233375
ACADSB	P45954	VAR_013010	p.Leu255Phe	LP/P	rs137852649
ACADSB	P45954	VAR_014749	p.Ser209Gly	LP/P	rs1799823
ACADSB	P45954	VAR_048177	p.Arg13Lys	LP/P	rs12263012
ACADSB	P45954	VAR_048178	p.Ile316Val	LP/P	rs1131430
ACADSB	P45954	VAR_048179	p.Glu376Gly	LP/P	rs12357783
ACADVL	P49748	VAR_000330	p.Gly43Asp	LP/P	rs2230178
ACADVL	P49748	VAR_000332	p.Thr158Asn	LP/P	-
ACADVL	P49748	VAR_000333	p.Gln159Arg	LP/P	rs746688190
ACADVL	P49748	VAR_000334	p.Val174Met	LP/P	rs369560930
ACADVL	P49748	VAR_000335	p.Gly185Ser	LP/P	rs545215807
ACADVL	P49748	VAR_000336	p.Glu218Lys	LP/P	rs1432183079
ACADVL	P49748	VAR_000337	p.Leu243Arg	LP/P	-
ACADVL	P49748	VAR_000338	p.Lys247Thr	LP/P	-
ACADVL	P49748	VAR_000339	p.Thr260Met	LP/P	rs113994168
ACADVL	P49748	VAR_000341	p.Ala281Asp	LP/P	-
ACADVL	P49748	VAR_000342	p.Val283Ala	LP/P	rs113994167
ACADVL	P49748	VAR_000343	p.Gly290Asp	LP/P	rs866464446
ACADVL	P49748	VAR_000344	p.Gly294Glu	LP/P	rs200573371
ACADVL	P49748	VAR_000345	p.Lys299Asn	LP/P	rs774716484
ACADVL	P49748	VAR_000347	p.Val317Ala	LP/P	rs398123095
ACADVL	P49748	VAR_000348	p.Met352Val	LP/P	-
ACADVL	P49748	VAR_000349	p.Arg366Cys	LP/P	rs771874163
ACADVL	P49748	VAR_000350	p.Arg366His	LP/P	rs112406105
ACADVL	P49748	VAR_000352	p.Lys382Gln	LP/P	rs118204015
ACADVL	P49748	VAR_000353	p.Asp405His	LP/P	-
ACADVL	P49748	VAR_000354	p.Gly441Asp	LP/P	rs2309689
ACADVL	P49748	VAR_000355	p.Arg450His	LP/P	rs118204016
ACADVL	P49748	VAR_000356	p.Arg453Gln	LP/P	rs138058572
ACADVL	P49748	VAR_000357	p.Asp454Asn	LP/P	rs1419606204
ACADVL	P49748	VAR_000358	p.Arg456His	LP/P	rs794727112
ACADVL	P49748	VAR_000359	p.Arg459Trp	LP/P	rs766742117
ACADVL	P49748	VAR_000360	p.Gly463Glu	LP/P	rs200366828
ACADVL	P49748	VAR_000361	p.Arg469Gln	LP/P	rs398123083
ACADVL	P49748	VAR_000362	p.Arg469Trp	LP/P	rs113994170
ACADVL	P49748	VAR_000363	p.Leu502Pro	LP/P	-
ACADVL	P49748	VAR_000364	p.Leu602Ile	LB/B	-
ACADVL	P49748	VAR_000365	p.Arg613Trp	LP/P	rs118204014
ACADVL	P49748	VAR_010101	p.Ala213Pro	LP/P	rs140629318
ACADVL	P49748	VAR_010102	p.Lys247Glu	LB/B	rs387906253
ACADVL	P49748	VAR_010103	p.Phe458Leu	LP/P	rs118204017
ACADVL	P49748	VAR_010104	p.Ala490Pro	LP/P	rs759775666
ACADVL	P49748	VAR_010106	p.Arg615Gln	LP/P	rs148584617
ACADVL	P49748	VAR_011990	p.Ala359Ser	LP/P	rs1051701
ACADVL	P49748	VAR_011991	p.Ser623Phe	LB/B	rs13383
ACADVL	P49748	VAR_029286	p.Leu17Phe	LP/P	rs2230179
ACADVL	P49748	VAR_048176	p.Pro65Leu	LB/B	rs28934585
ACADVL	P49748	VAR_083892	p.Ser583Trp	LB/B	rs1085307648
ACAN	P16112	VAR_056152	p.Asp102Glu	LB/B	rs16942318
ACAN	P16112	VAR_056153	p.Arg275Gln	LB/B	rs34949187
ACAN	P16112	VAR_056154	p.Pro2058Leu	LB/B	rs35061438
ACAN	P16112	VAR_056155	p.Ser2120Arg	LP/P	rs34153007
ACAN	P16112	VAR_063053	p.Asp2381Asn	LP/P	rs121913568
ACAN	P16112	VAR_063765	p.Val2418Met	LP/P	rs779794758
ACAN	P16112	VAR_080159	p.Pro864Leu	LP/P	rs3743398
ACAN	P16112	VAR_080160	p.Pro913Thr	LP/P	rs35430524
ACAN	P16112	VAR_080161	p.Ser930Ile	LP/P	rs938608
ACAN	P16112	VAR_080162	p.Ser939Thr	LP/P	rs938609
ACAN	P16112	VAR_080163	p.Thr1080Ala	LP/P	rs373544100
ACAN	P16112	VAR_080164	p.Thr1403Ala	LP/P	rs12899191
ACAN	P16112	VAR_080165	p.Glu1508Ala	LP/P	rs2882676
ACAN	P16112	VAR_080166	p.Ile1765Val	LP/P	rs4932439
ACAN	P16112	VAR_080167	p.Ile2079Val	LP/P	rs1042630
ACAN	P16112	VAR_080168	p.Asp2373Glu	LP/P	rs3817428
ACAN	P16112	VAR_080169	p.Gln2500Arg	LP/P	rs1126823
ACAT1	P24752	VAR_007496	p.Ala5Pro	LP/P	rs3741056
ACAT1	P24752	VAR_007498	p.Asn93Ser	LP/P	rs120074145
ACAT1	P24752	VAR_007499	p.Gly152Ala	LP/P	rs762991875
ACAT1	P24752	VAR_007500	p.Asn158Asp	LP/P	rs148639841
ACAT1	P24752	VAR_007501	p.Gly183Arg	LP/P	rs120074141
ACAT1	P24752	VAR_007502	p.Thr297Met	LP/P	rs886041122
ACAT1	P24752	VAR_007503	p.Ala301Pro	LP/P	rs1420321267
ACAT1	P24752	VAR_007504	p.Ile312Thr	LP/P	rs120074146
ACAT1	P24752	VAR_007505	p.Ala333Pro	LP/P	rs120074147
ACAT1	P24752	VAR_007506	p.Gly379Val	LP/P	rs120074143
ACAT1	P24752	VAR_007507	p.Ala380Thr	LP/P	rs120074140
ACD	Q96AP0	VAR_060224	p.Thr215Met	LP/P	rs72547495
ACD	Q96AP0	VAR_060225	p.Val432Ala	LP/P	rs6979
ACD	Q96AP0	VAR_075694	p.Pro405Thr	LP/P	rs201441120
ACER3	Q9NUN7	VAR_081205	p.Glu33Gly	LP/P	rs1554988032
ACKR3	P25106	VAR_027477	p.Leu219Trp	LP/P	rs10183641
ACKR3	P25106	VAR_085335	p.Val258Met	LP/P	rs200582844
ACO2	Q99798	VAR_033297	p.Ala768Ser	LP/P	rs1804785
ACO2	Q99798	VAR_067543	p.Ser112Arg	LP/P	rs786200924
ACO2	Q99798	VAR_073435	p.Leu74Val	LP/P	rs141772938
ACO2	Q99798	VAR_073436	p.Gly259Asp	LP/P	rs786204828
ACO2	Q99798	VAR_073437	p.Gly661Arg	LP/P	rs752034900
ACO2	Q99798	VAR_073438	p.Lys736Asn	LB/B	rs786204829
ACOX1	Q15067	VAR_021529	p.Ile312Met	LB/B	rs1135640
ACOX1	Q15067	VAR_025789	p.Gly178Cys	LB/B	rs118204091
ACOX1	Q15067	VAR_025790	p.Met278Val	LB/B	rs118204090
ACOX1	Q15067	VAR_030619	p.Thr153Ile	LP/P	rs17855420
ACOX1	Q15067	VAR_048182	p.Gly101Ser	LB/B	rs3744032
ACOX1	Q15067	VAR_067041	p.Ser184Leu	LB/B	rs780887410
ACOX1	Q15067	VAR_067042	p.Gly231Val	LB/B	-
ACOX1	Q15067	VAR_067043	p.Gln309Arg	LB/B	rs118204092
ACOX1	Q15067	VAR_067044	p.Ser310Pro	LP/P	rs758962364
ACOX1	Q15067	VAR_083893	p.Asn237Ser	LP/P	rs1567876984
ACOX2	Q99424	VAR_078765	p.Arg225Trp	LB/B	rs150832314
ACP4	Q9BZG2	VAR_078014	p.Arg76Cys	LB/B	rs1057519277
ACP4	Q9BZG2	VAR_078015	p.Arg111Cys	LB/B	rs202073531
ACP4	Q9BZG2	VAR_078018	p.Ser238Leu	LB/B	rs763573828
ACP5	P13686	VAR_020602	p.Val148Met	LB/B	rs2305799
ACP5	P13686	VAR_020603	p.Val200Met	LB/B	rs2229531
ACP5	P13686	VAR_029288	p.Val221Ile	LB/B	rs2229532
ACP5	P13686	VAR_065920	p.Lys52Met	LB/B	-
ACP5	P13686	VAR_065921	p.Thr89Ile	LB/B	rs387906668
ACP5	P13686	VAR_065922	p.Gly109Arg	LB/B	rs781050795
ACP5	P13686	VAR_065923	p.Leu201Pro	LB/B	rs387906672
ACP5	P13686	VAR_065924	p.Gly215Arg	LB/B	rs781199182
ACP5	P13686	VAR_065925	p.Asp241Asn	LP/P	-
ACP5	P13686	VAR_065926	p.Asn262His	LP/P	rs1449857485
ACP5	P13686	VAR_065927	p.Met264Lys	LP/P	rs387906670
ACSF3	Q4G176	VAR_038306	p.Leu2Pro	LP/P	rs7188200
ACSF3	Q4G176	VAR_038307	p.Ala17Pro	LP/P	rs11547019
ACSF3	Q4G176	VAR_038308	p.Val372Met	LP/P	rs3743979
ACSF3	Q4G176	VAR_066504	p.Met198Arg	LP/P	rs387907121
ACSF3	Q4G176	VAR_066505	p.Pro243Leu	LP/P	rs140986055
ACSF3	Q4G176	VAR_066506	p.Thr358Ile	LP/P	rs387907120
ACSF3	Q4G176	VAR_066507	p.Glu359Lys	LP/P	rs150487794
ACSF3	Q4G176	VAR_066508	p.Lys462Thr	LB/B	rs1362504214
ACSF3	Q4G176	VAR_066510	p.Arg471Gln	LB/B	rs387907119
ACSF3	Q4G176	VAR_066511	p.Arg471Trp	LP/P	rs138680796
ACSF3	Q4G176	VAR_066512	p.Gly480Ser	LP/P	-
ACSF3	Q4G176	VAR_066513	p.Arg558Trp	LB/B	rs141090143
ACSL4	O60488	VAR_013180	p.Arg570Ser	LP/P	rs122458138
ACSL4	O60488	VAR_083476	p.Asp379Asn	LB/B	-
ACTA1	P68133	VAR_011680	p.Gly17Arg	LP/P	rs121909521
ACTA1	P68133	VAR_011681	p.Leu96Pro	LP/P	rs121909519
ACTA1	P68133	VAR_011682	p.Asn117Ser	LP/P	rs121909520
ACTA1	P68133	VAR_011683	p.Ile138Met	LP/P	rs121909526
ACTA1	P68133	VAR_011684	p.Val165Leu	LP/P	rs121909522
ACTA1	P68133	VAR_011685	p.Glu261Val	LB/B	rs121909523
ACTA1	P68133	VAR_011686	p.Gly270Cys	LP/P	rs121909525
ACTA1	P68133	VAR_011687	p.Val372Phe	LP/P	-
ACTA1	P68133	VAR_013470	p.Met134Val	LB/B	-
ACTA1	P68133	VAR_013471	p.Met271Arg	LB/B	rs1553255360
ACTA1	P68133	VAR_015579	p.His42Tyr	LP/P	-
ACTA1	P68133	VAR_015580	p.Gly184Asp	LP/P	-
ACTA1	P68133	VAR_015581	p.Arg185Gly	LP/P	-
ACTA1	P68133	VAR_015582	p.Arg185Cys	LP/P	rs1064794287
ACTA1	P68133	VAR_015583	p.Arg258His	LP/P	-
ACTA1	P68133	VAR_015584	p.Gln265Leu	LP/P	-
ACTA1	P68133	VAR_015585	p.Asn282Lys	LP/P	-
ACTA1	P68133	VAR_015586	p.Asp288Gly	LP/P	-
ACTA1	P68133	VAR_015587	p.Ile359Leu	LP/P	rs121909524
ACTA1	P68133	VAR_032917	p.Leu223Pro	LB/B	rs121909530
ACTA1	P68133	VAR_032918	p.Asp294Val	LB/B	rs121909529
ACTA1	P68133	VAR_032919	p.Pro334Ser	LB/B	rs121909531
ACTA1	P68133	VAR_062424	p.Asp3Tyr	LP/P	rs121909527
ACTA1	P68133	VAR_062425	p.Asp27Asn	LP/P	-
ACTA1	P68133	VAR_062426	p.Val37Leu	LP/P	rs1553255521
ACTA1	P68133	VAR_062427	p.Pro40Leu	LP/P	-
ACTA1	P68133	VAR_062428	p.Gln43Arg	LP/P	-
ACTA1	P68133	VAR_062429	p.Gly44Val	LP/P	-
ACTA1	P68133	VAR_062430	p.Val45Phe	LP/P	rs398123562
ACTA1	P68133	VAR_062431	p.Ile66Asn	LP/P	rs1553255502
ACTA1	P68133	VAR_062432	p.Thr68Ile	LB/B	-
ACTA1	P68133	VAR_062433	p.Glu74Lys	LB/B	-
ACTA1	P68133	VAR_062434	p.His75Leu	LB/B	-
ACTA1	P68133	VAR_062435	p.His75Arg	LP/P	-
ACTA1	P68133	VAR_062436	p.Ile77Leu	LP/P	-
ACTA1	P68133	VAR_062437	p.Thr79Ala	LP/P	-
ACTA1	P68133	VAR_062438	p.Glu85Lys	LP/P	-
ACTA1	P68133	VAR_062439	p.Ala116Thr	LP/P	-
ACTA1	P68133	VAR_062440	p.Asn117Thr	LP/P	-
ACTA1	P68133	VAR_062441	p.Arg118His	LP/P	-
ACTA1	P68133	VAR_062442	p.Val136Ala	LP/P	-
ACTA1	P68133	VAR_062443	p.Ala140Pro	LP/P	-
ACTA1	P68133	VAR_062444	p.Leu142Pro	LP/P	rs1553255482
ACTA1	P68133	VAR_062445	p.Gly148Asp	LB/B	-
ACTA1	P68133	VAR_062446	p.Thr150Asn	LP/P	-
ACTA1	P68133	VAR_062447	p.Asp156Asn	LP/P	-
ACTA1	P68133	VAR_062448	p.Val165Met	LP/P	rs121909522
ACTA1	P68133	VAR_062449	p.Ala172Gly	LP/P	-
ACTA1	P68133	VAR_062450	p.Asp181Gly	LP/P	-
ACTA1	P68133	VAR_062451	p.Asp181His	LP/P	-
ACTA1	P68133	VAR_062452	p.Asp181Asn	LP/P	-
ACTA1	P68133	VAR_062453	p.Arg185Asp	LP/P	-
ACTA1	P68133	VAR_062454	p.Arg185Ser	LP/P	rs1064794287
ACTA1	P68133	VAR_062455	p.Arg198Leu	LP/P	-
ACTA1	P68133	VAR_062456	p.Gly199Ser	LP/P	-
ACTA1	P68133	VAR_062457	p.Glu226Gly	LP/P	-
ACTA1	P68133	VAR_062458	p.Glu226Gln	LP/P	rs1057521118
ACTA1	P68133	VAR_062459	p.Asn227Val	LP/P	-
ACTA1	P68133	VAR_062460	p.Met229Ile	LP/P	-
ACTA1	P68133	VAR_062461	p.Met229Thr	LP/P	-
ACTA1	P68133	VAR_062462	p.Met229Val	LP/P	rs794727714
ACTA1	P68133	VAR_062463	p.Glu243Lys	LP/P	rs367543051
ACTA1	P68133	VAR_062464	p.Gln248Lys	LP/P	-
ACTA1	P68133	VAR_062465	p.Gln248Arg	LP/P	-
ACTA1	P68133	VAR_062466	p.Gly253Asp	LP/P	-
ACTA1	P68133	VAR_062467	p.Arg258Leu	LP/P	-
ACTA1	P68133	VAR_062468	p.Gly270Asp	LP/P	-
ACTA1	P68133	VAR_062469	p.Gly270Arg	LP/P	rs121909525
ACTA1	P68133	VAR_062470	p.Ala274Glu	LP/P	rs1553255357
ACTA1	P68133	VAR_062471	p.Tyr281His	LP/P	-
ACTA1	P68133	VAR_062472	p.Met285Lys	LP/P	-
ACTA1	P68133	VAR_062473	p.Glu336Ala	LP/P	rs121909528
ACTA1	P68133	VAR_062474	p.Lys338Glu	LP/P	-
ACTA1	P68133	VAR_062475	p.Lys338Ile	LP/P	-
ACTA1	P68133	VAR_062476	p.Ser350Leu	LP/P	-
ACTA1	P68133	VAR_062477	p.Arg374Ser	LP/P	-
ACTA1	P68133	VAR_062478	p.Lys375Glu	LP/P	rs1571892209
ACTA1	P68133	VAR_062479	p.Lys375Gln	LP/P	-
ACTA1	P68133	VAR_076426	p.Glu197Asp	LP/P	rs869312739
ACTA1	P68133	VAR_076427	p.Lys328Asn	LP/P	rs398122936
ACTA1	P68133	VAR_076428	p.Trp358Cys	LP/P	rs587777354
ACTA1	P68133	VAR_083589	p.Pro72Arg	LP/P	-
ACTA1	P68133	VAR_083590	p.Ala116Val	LP/P	-
ACTA1	P68133	VAR_085717	p.Gly17Ser	LP/P	-
ACTA2	P62736	VAR_011944	p.Thr196Ser	LP/P	rs1803028
ACTA2	P62736	VAR_011945	p.Thr320Ala	LP/P	rs1803027
ACTA2	P62736	VAR_011946	p.His373Pro	LP/P	rs1062398
ACTA2	P62736	VAR_045915	p.Asn117Thr	LP/P	-
ACTA2	P62736	VAR_045916	p.Arg118Gln	LP/P	rs112602953
ACTA2	P62736	VAR_045917	p.Tyr135His	LP/P	rs751300489
ACTA2	P62736	VAR_045918	p.Arg149Cys	LP/P	rs121434526
ACTA2	P62736	VAR_045919	p.Val154Ala	LP/P	rs1554841298
ACTA2	P62736	VAR_045920	p.Arg258Cys	LP/P	rs121434528
ACTA2	P62736	VAR_045921	p.Arg258His	LP/P	rs121434527
ACTA2	P62736	VAR_045922	p.Arg292Gly	LP/P	-
ACTA2	P62736	VAR_045923	p.Thr353Asn	LP/P	-
ACTA2	P62736	VAR_062577	p.Arg39His	LP/P	rs794728021
ACTA2	P62736	VAR_062578	p.Tyr145Cys	LP/P	-
ACTA2	P62736	VAR_062579	p.Arg185Gln	LP/P	rs1057521105
ACTA2	P62736	VAR_062580	p.Arg212Gln	LP/P	rs397516685
ACTA2	P62736	VAR_062581	p.Thr326Asn	LP/P	rs777832794
ACTA2	P62736	VAR_064516	p.Arg179His	LP/P	rs387906592
ACTA2	P62736	VAR_085865	p.Arg179Cys	LP/P	-
ACTB	P60709	VAR_030026	p.Arg183Trp	LP/P	rs104894003
ACTB	P60709	VAR_048185	p.Pro243Leu	LP/P	rs11546899
ACTB	P60709	VAR_067810	p.Asn12Asp	LP/P	rs281875331
ACTB	P60709	VAR_067811	p.Leu65Val	LP/P	rs281875332
ACTB	P60709	VAR_067812	p.Arg196Cys	LP/P	rs281875333
ACTB	P60709	VAR_067813	p.Arg196His	LP/P	rs281875334
ACTC1	P68032	VAR_012857	p.Glu101Lys	LP/P	rs193922680
ACTC1	P68032	VAR_012858	p.Pro166Ala	LP/P	rs267606628
ACTC1	P68032	VAR_012859	p.Ala297Ser	LP/P	rs121912675
ACTC1	P68032	VAR_012860	p.Arg314His	LP/P	rs121912673
ACTC1	P68032	VAR_012861	p.Ala333Pro	LP/P	rs267606629
ACTC1	P68032	VAR_012862	p.Glu363Gly	LP/P	rs121912674
ACTC1	P68032	VAR_045924	p.His90Tyr	LP/P	rs121912676
ACTC1	P68032	VAR_045925	p.Arg97Cys	LP/P	rs759495229
ACTC1	P68032	VAR_046502	p.Met125Val	LP/P	rs121912677
ACTC1	P68032	VAR_046503	p.Tyr168Cys	LP/P	-
ACTC1	P68032	VAR_046504	p.Met307Leu	LP/P	-
ACTG1	P63261	VAR_032434	p.Thr89Ile	LP/P	rs28999111
ACTG1	P63261	VAR_032435	p.Lys118Met	LP/P	rs104894544
ACTG1	P63261	VAR_032436	p.Pro264Leu	LP/P	rs104894546
ACTG1	P63261	VAR_032437	p.Thr278Ile	LP/P	rs28999112
ACTG1	P63261	VAR_032438	p.Pro332Ala	LP/P	rs104894545
ACTG1	P63261	VAR_032439	p.Val370Ala	LP/P	rs104894547
ACTG1	P63261	VAR_048186	p.Thr160Ile	LP/P	rs11549206
ACTG1	P63261	VAR_067814	p.Thr120Ile	LP/P	rs281875325
ACTG1	P63261	VAR_067815	p.Ala135Val	LB/B	rs11549190
ACTG1	P63261	VAR_067816	p.Ser155Phe	LB/B	rs281875326
ACTG1	P63261	VAR_067817	p.Thr203Lys	LB/B	rs281875327
ACTG1	P63261	VAR_067818	p.Arg254Trp	LP/P	rs281875328
ACTG1	P63261	VAR_067819	p.Arg256Trp	LP/P	rs281875329
ACTG1	P63261	VAR_067824	p.Lys118Asn	LP/P	rs267606630
ACTG1	P63261	VAR_067825	p.Ile122Val	LP/P	rs281875330
ACTG1	P63261	VAR_067826	p.Glu241Lys	LP/P	rs267606631
ACTG1	P63261	VAR_079878	p.Asp187His	LP/P	-
ACTG2	P63267	VAR_071279	p.Arg40Cys	LP/P	rs587777385
ACTG2	P63267	VAR_071280	p.Arg40His	LP/P	rs587777386
ACTG2	P63267	VAR_071281	p.Met45Thr	LP/P	rs864309490
ACTG2	P63267	VAR_071282	p.Arg63Gly	LP/P	rs864309491
ACTG2	P63267	VAR_071283	p.Pro110Leu	LP/P	-
ACTG2	P63267	VAR_071284	p.Tyr134Asn	LP/P	rs587777388
ACTG2	P63267	VAR_071285	p.Arg148Ser	LP/P	rs587777383
ACTG2	P63267	VAR_071286	p.Arg178Cys	LP/P	rs78001248
ACTG2	P63267	VAR_071287	p.Arg178His	LP/P	rs587777384
ACTG2	P63267	VAR_071288	p.Arg178Leu	LP/P	rs587777384
ACTG2	P63267	VAR_071289	p.Gly198Asp	LP/P	rs864309492
ACTG2	P63267	VAR_071290	p.Arg257Cys	LP/P	rs587777387
ACTG2	P63267	VAR_085867	p.Arg63Gln	LB/B	-
ACTG2	P63267	VAR_085868	p.Leu143Phe	LP/P	-
ACTG2	P63267	VAR_085869	p.Arg148Leu	LP/P	-
ACTG2	P63267	VAR_085870	p.Thr149Arg	LP/P	-
ACTG2	P63267	VAR_085871	p.Thr195Ile	LP/P	-
ACTG2	P63267	VAR_085872	p.Glu196Asp	LP/P	-
ACTG2	P63267	VAR_085873	p.Arg257His	LP/P	-
ACTL6B	O94805	VAR_082128	p.Leu206Pro	LP/P	rs1562848909
ACTL6B	O94805	VAR_082134	p.Gly343Arg	LP/P	rs1131692228
ACTL6B	O94805	VAR_082135	p.Gly349Ser	LP/P	rs955171017
ATP7B	P35670	VAR_000703	p.Gly85Val	LP/P	rs786204643
ATP7B	P35670	VAR_000704	p.Gly96Asp	LP/P	rs1429553821
ATP7B	P35670	VAR_000705	p.Ile390Val	LP/P	rs770903362
ATP7B	P35670	VAR_000706	p.Ser406Ala	LP/P	rs1801243
ATP7B	P35670	VAR_000707	p.Val446Leu	LP/P	rs587783298
ATP7B	P35670	VAR_000708	p.Val456Leu	LP/P	rs1801244
ATP7B	P35670	VAR_000709	p.Leu466Val	LP/P	-
ATP7B	P35670	VAR_000710	p.Leu492Ser	LP/P	rs1566580253
ATP7B	P35670	VAR_000711	p.Asn565Ser	LP/P	rs778475094
ATP7B	P35670	VAR_000714	p.Met645Arg	LP/P	rs121907998
ATP7B	P35670	VAR_000716	p.Gly691Arg	LP/P	rs121908001
ATP7B	P35670	VAR_000717	p.Leu708Pro	LP/P	rs121908000
ATP7B	P35670	VAR_000718	p.Gly710Arg	LB/B	-
ATP7B	P35670	VAR_000719	p.Gly710Ser	LP/P	rs137853285
ATP7B	P35670	VAR_000720	p.Gly711Glu	LP/P	-
ATP7B	P35670	VAR_000721	p.Tyr713Cys	LP/P	rs756883878
ATP7B	P35670	VAR_000722	p.Arg723Gly	LP/P	-
ATP7B	P35670	VAR_000723	p.Ile747Phe	LP/P	-
ATP7B	P35670	VAR_000724	p.Asp765Asn	LP/P	rs28942075
ATP7B	P35670	VAR_000725	p.Met769Val	LP/P	rs193922103
ATP7B	P35670	VAR_000727	p.Arg778Gly	LP/P	rs137853284
ATP7B	P35670	VAR_000728	p.Arg778Leu	LP/P	rs28942074
ATP7B	P35670	VAR_000729	p.Arg778Gln	LP/P	rs28942074
ATP7B	P35670	VAR_000730	p.Arg778Trp	LP/P	rs137853284
ATP7B	P35670	VAR_000732	p.Lys832Arg	LP/P	rs1061472
ATP7B	P35670	VAR_000733	p.Pro840Leu	LP/P	rs768671894
ATP7B	P35670	VAR_000734	p.Ile857Thr	LP/P	rs1057520235
ATP7B	P35670	VAR_000735	p.Val864Ile	LP/P	-
ATP7B	P35670	VAR_000736	p.Gly869Arg	LP/P	rs191312027
ATP7B	P35670	VAR_000737	p.Ala874Val	LP/P	rs121907994
ATP7B	P35670	VAR_000738	p.Asp918Asn	LP/P	rs540935874
ATP7B	P35670	VAR_000739	p.Arg919Gly	LP/P	rs121907993
ATP7B	P35670	VAR_000740	p.Arg919Trp	LP/P	rs121907993
ATP7B	P35670	VAR_000741	p.Ser921Asn	LP/P	rs1230241288
ATP7B	P35670	VAR_000743	p.Thr935Met	LP/P	rs750019452
ATP7B	P35670	VAR_000744	p.Gly943Asp	LP/P	rs779323689
ATP7B	P35670	VAR_000745	p.Gly943Ser	LP/P	rs28942076
ATP7B	P35670	VAR_000746	p.Arg952Lys	LP/P	rs732774
ATP7B	P35670	VAR_000747	p.Arg969Gln	LP/P	rs121907996
ATP7B	P35670	VAR_000748	p.Thr977Met	LP/P	rs72552255
ATP7B	P35670	VAR_000749	p.Pro992Leu	LP/P	rs201038679
ATP7B	P35670	VAR_000751	p.Ala1003Thr	LP/P	rs201497300
ATP7B	P35670	VAR_000752	p.Ala1018Val	LP/P	rs371840514
ATP7B	P35670	VAR_000753	p.Gly1035Val	LP/P	rs753594031
ATP7B	P35670	VAR_000755	p.Leu1043Pro	LP/P	rs1412025509
ATP7B	P35670	VAR_000756	p.Glu1064Ala	LP/P	rs374094065
ATP7B	P35670	VAR_000757	p.Glu1064Lys	LP/P	rs376910645
ATP7B	P35670	VAR_000758	p.His1069Gln	LP/P	rs76151636
ATP7B	P35670	VAR_000759	p.Leu1083Phe	LB/B	rs1286080173
ATP7B	P35670	VAR_000760	p.Gly1089Glu	LB/B	rs1555285911
ATP7B	P35670	VAR_000761	p.Gly1089Val	LB/B	-
ATP7B	P35670	VAR_000762	p.Gly1101Arg	LB/B	rs786204483
ATP7B	P35670	VAR_000763	p.Ile1102Thr	LB/B	rs560952220
ATP7B	P35670	VAR_000764	p.Val1109Met	LB/B	rs759109027
ATP7B	P35670	VAR_000765	p.Val1140Ala	LP/P	rs1801249
ATP7B	P35670	VAR_000766	p.Gln1142His	LB/B	rs778749563
ATP7B	P35670	VAR_000767	p.Val1146Met	LP/P	rs1213481140
ATP7B	P35670	VAR_000768	p.Ile1148Thr	LP/P	rs60431989
ATP7B	P35670	VAR_000769	p.Trp1153Cys	LP/P	rs1330620114
ATP7B	P35670	VAR_000770	p.Met1169Val	LP/P	rs749085322
ATP7B	P35670	VAR_000771	p.Ala1183Gly	LP/P	rs587783315
ATP7B	P35670	VAR_000773	p.Gly1186Cys	LP/P	-
ATP7B	P35670	VAR_000775	p.Gly1213Val	LP/P	rs1555284582
ATP7B	P35670	VAR_000776	p.Val1216Met	LB/B	rs776280797
ATP7B	P35670	VAR_000778	p.Thr1220Met	LP/P	rs193922107
ATP7B	P35670	VAR_000779	p.Asp1222Tyr	LP/P	-
ATP7B	P35670	VAR_000781	p.Gly1266Val	LP/P	-
ATP7B	P35670	VAR_000782	p.Asp1267Ala	LP/P	rs1555283916
ATP7B	P35670	VAR_000783	p.Asn1270Ser	LP/P	rs121907990
ATP7B	P35670	VAR_000784	p.Pro1273Leu	LP/P	rs758355520
ATP7B	P35670	VAR_000787	p.Ser1310Arg	LP/P	rs749380700
ATP7B	P35670	VAR_000788	p.Arg1322Pro	LB/B	rs753330854
ATP7B	P35670	VAR_000789	p.Gly1341Asp	LP/P	rs779494870
ATP7B	P35670	VAR_000790	p.Trp1353Arg	LP/P	rs1160679283
ATP7B	P35670	VAR_000791	p.Ala1358Ser	LB/B	-
ATP7B	P35670	VAR_009006	p.Gly711Arg	LP/P	rs1394999756
ATP7B	P35670	VAR_009007	p.Gly711Trp	LP/P	rs1394999756
ATP7B	P35670	VAR_009008	p.Ser744Pro	LP/P	rs1593726081
ATP7B	P35670	VAR_009009	p.Met769Arg	LP/P	rs772595172
ATP7B	P35670	VAR_009010	p.Leu795Arg	LP/P	-
ATP7B	P35670	VAR_009011	p.Gly869Val	LP/P	-
ATP7B	P35670	VAR_009012	p.Cys985Tyr	LP/P	-
ATP7B	P35670	VAR_009013	p.Ala1003Val	LP/P	rs775055397
ATP7B	P35670	VAR_009014	p.Thr1033Ala	LP/P	rs1555286620
ATP7B	P35670	VAR_009015	p.Arg1041Pro	LB/B	-
ATP7B	P35670	VAR_009016	p.Pro1052Leu	LP/P	rs778543794
ATP7B	P35670	VAR_009017	p.Gly1061Glu	LP/P	rs764131178
ATP7B	P35670	VAR_009018	p.Ala1063Val	LP/P	rs587783309
ATP7B	P35670	VAR_009019	p.Glu1068Gly	LP/P	rs1555286478
ATP7B	P35670	VAR_009020	p.Gln1095Pro	LP/P	rs1555285891
ATP7B	P35670	VAR_009021	p.Cys1104Phe	LP/P	-
ATP7B	P35670	VAR_009022	p.Arg1151His	LP/P	rs377297166
ATP7B	P35670	VAR_009023	p.Met1169Thr	LP/P	rs1555285311
ATP7B	P35670	VAR_009024	p.Glu1173Lys	LP/P	rs756029120
ATP7B	P35670	VAR_009025	p.His1207Arg	LP/P	rs7334118
ATP7B	P35670	VAR_009026	p.Val1239Gly	LP/P	rs374628199
ATP7B	P35670	VAR_009027	p.Val1262Phe	LP/P	rs769484789
ATP7B	P35670	VAR_009028	p.Gly1266Arg	LP/P	rs121907992
ATP7B	P35670	VAR_009029	p.Val1297Ile	LP/P	rs148399850
ATP7B	P35670	VAR_009030	p.Leu1327Val	LP/P	-
ATP7B	P35670	VAR_009031	p.Ser1363Phe	LB/B	rs776848753
ATP7B	P35670	VAR_010010	p.Gly710Ala	LB/B	rs1555291285
ATP7B	P35670	VAR_010011	p.Tyr741Cys	LP/P	rs770533110
ATP7B	P35670	VAR_010012	p.Gly891Val	LP/P	-
ATP7B	P35670	VAR_010013	p.Ile967Phe	LP/P	rs60003608
ATP7B	P35670	VAR_010014	p.Thr1031Ile	LP/P	-
ATP7B	P35670	VAR_010015	p.Arg1038Lys	LP/P	rs59959366
ATP7B	P35670	VAR_010017	p.Val1106Asp	LP/P	rs775541743
ATP7B	P35670	VAR_010018	p.Trp1153Arg	LP/P	-
ATP7B	P35670	VAR_010019	p.Gly1176Arg	LP/P	rs137853279
ATP7B	P35670	VAR_010020	p.Asp1222Val	LP/P	-
ATP7B	P35670	VAR_010021	p.Gly1355Ser	LP/P	rs1555282751
ATP7B	P35670	VAR_023010	p.Ala14Asp	LP/P	rs587783319
ATP7B	P35670	VAR_023011	p.Asn41Ser	LP/P	rs201738967
ATP7B	P35670	VAR_023012	p.Arg616Trp	LP/P	rs374172791
ATP7B	P35670	VAR_023014	p.Pro690Leu	LP/P	rs1555291809
ATP7B	P35670	VAR_023015	p.Ser693Cys	LP/P	rs1212479289
ATP7B	P35670	VAR_023016	p.Ser721Pro	LP/P	rs765667658
ATP7B	P35670	VAR_023018	p.Pro760Leu	LP/P	rs766907687
ATP7B	P35670	VAR_023019	p.Asp765Gly	LP/P	rs1555291147
ATP7B	P35670	VAR_023020	p.Pro768His	LP/P	-
ATP7B	P35670	VAR_023021	p.Met769Ile	LP/P	-
ATP7B	P35670	VAR_023022	p.Gly875Arg	LP/P	rs587783304
ATP7B	P35670	VAR_023023	p.Val890Met	LP/P	rs786204718
ATP7B	P35670	VAR_023024	p.Gln898Arg	LP/P	-
ATP7B	P35670	VAR_023025	p.Asp918Glu	LP/P	-
ATP7B	P35670	VAR_023026	p.Val949Gly	LP/P	rs1169959260
ATP7B	P35670	VAR_023027	p.Ser975Tyr	LP/P	rs778163447
ATP7B	P35670	VAR_023028	p.Thr1033Ser	LP/P	-
ATP7B	P35670	VAR_023029	p.Phe1094Leu	LP/P	rs1397083296
ATP7B	P35670	VAR_023030	p.Pro1098Arg	LP/P	-
ATP7B	P35670	VAR_023031	p.Gly1099Ser	LP/P	rs761632029
ATP7B	P35670	VAR_023032	p.Gly1111Asp	LP/P	rs182659444
ATP7B	P35670	VAR_023033	p.Thr1143Asn	LP/P	rs587783313
ATP7B	P35670	VAR_023034	p.Ala1168Ser	LP/P	rs777879359
ATP7B	P35670	VAR_023035	p.Thr1232Pro	LP/P	rs568009639
ATP7B	P35670	VAR_023036	p.Pro1245Ser	LP/P	rs587783316
ATP7B	P35670	VAR_023037	p.Lys1248Asn	LP/P	-
ATP7B	P35670	VAR_023038	p.Leu1255Ile	LP/P	-
ATP7B	P35670	VAR_023039	p.Asp1271Asn	LP/P	-
ATP7B	P35670	VAR_023040	p.Asp1279Gly	LP/P	rs778914828
ATP7B	P35670	VAR_023041	p.Leu1305Pro	LB/B	rs377144951
ATP7B	P35670	VAR_023042	p.Ile1336Thr	LP/P	-
ATP7B	P35670	VAR_023043	p.Gly1355Cys	LP/P	-
ATP7B	P35670	VAR_023044	p.Leu1373Pro	LP/P	rs780811477
ATP7B	P35670	VAR_023045	p.Leu1373Arg	LB/B	rs780811477
ATP7B	P35670	VAR_044453	p.Val290Leu	LP/P	-
ATP7B	P35670	VAR_044456	p.Gly591Asp	LP/P	rs797045402
ATP7B	P35670	VAR_044460	p.Cys703Tyr	LP/P	rs767218895
ATP7B	P35670	VAR_044461	p.Gly710Val	LP/P	-
ATP7B	P35670	VAR_044462	p.Ala756Gly	LP/P	-
ATP7B	P35670	VAR_044463	p.Thr766Met	LP/P	rs121907997
ATP7B	P35670	VAR_044464	p.Thr766Arg	LP/P	rs121907997
ATP7B	P35670	VAR_044465	p.Leu776Pro	LP/P	-
ATP7B	P35670	VAR_044466	p.Ala861Thr	LP/P	-
ATP7B	P35670	VAR_044467	p.Gly875Val	LP/P	-
ATP7B	P35670	VAR_044468	p.Gly943Cys	LP/P	rs28942076
ATP7B	P35670	VAR_044469	p.Gly988Arg	LP/P	rs199623434
ATP7B	P35670	VAR_044470	p.Thr991Met	LP/P	rs41292782
ATP7B	P35670	VAR_044471	p.Pro992His	LB/B	rs201038679
ATP7B	P35670	VAR_044472	p.Met996Thr	LP/P	rs770782111
ATP7B	P35670	VAR_044473	p.Gly1000Arg	LP/P	rs751078884
ATP7B	P35670	VAR_044474	p.Thr1029Ile	LP/P	rs1555286628
ATP7B	P35670	VAR_044475	p.Ala1065Pro	LP/P	-
ATP7B	P35670	VAR_044476	p.Cys1104Tyr	LP/P	rs764041557
ATP7B	P35670	VAR_044478	p.Gly1176Glu	LP/P	rs1318758433
ATP7B	P35670	VAR_044480	p.Gly1221Glu	LP/P	rs1486594906
ATP7B	P35670	VAR_044481	p.Asp1222Asn	LP/P	-
ATP7B	P35670	VAR_044482	p.Val1252Ile	LP/P	-
ATP7B	P35670	VAR_044483	p.Gln1256Arg	LB/B	rs1555283946
ATP7B	P35670	VAR_044484	p.Asp1279Tyr	LP/P	-
ATP7B	P35670	VAR_044485	p.Gly1287Ser	LP/P	rs762866453
ATP7B	P35670	VAR_044486	p.Asp1296Asn	LP/P	rs199821556
ATP7B	P35670	VAR_044488	p.Tyr1331Ser	LP/P	rs1131691741
ATP7B	P35670	VAR_044489	p.Gly1341Ser	LP/P	rs587783317
ATP7B	P35670	VAR_044490	p.Gly1341Val	LP/P	-
ATP7B	P35670	VAR_044491	p.Pro1352Ser	LP/P	rs1388795855
ATP7B	P35670	VAR_044492	p.Leu1368Pro	LP/P	rs749171049
ATP7B	P35670	VAR_044495	p.Asp1407Glu	LP/P	rs587783320
ATP7B	P35670	VAR_058925	p.Val536Ala	LP/P	rs138427376
ATP7B	P35670	VAR_058927	p.Ala971Val	LB/B	rs770340441
ATP7B	P35670	VAR_058928	p.Thr974Met	LP/P	rs201061621
ATP7B	P35670	VAR_058929	p.Gln1004Pro	LP/P	rs587783307
ATP7B	P35670	VAR_058930	p.Gly1149Ala	LB/B	rs1566462533
ATP7B	P35670	VAR_058931	p.Asp1164Asn	LP/P	rs867107727
ATP7B	P35670	VAR_058932	p.Glu1173Gly	LP/P	-
ATP7B	P35670	VAR_058933	p.Arg1228Thr	LP/P	-
ATP7B	P35670	VAR_058934	p.Ile1230Val	LP/P	rs200911496
ATP7B	P35670	VAR_058935	p.Asp1267Val	LP/P	-
ATP7B	P35670	VAR_058936	p.Ala1328Thr	LP/P	rs1333619338
ATP7B	P35670	VAR_058937	p.Met1359Ile	LP/P	rs759551693
ATP7B	P35670	VAR_067336	p.Gly998Asp	LP/P	-
ATP7B	P35670	VAR_067337	p.Asn1332Asp	LP/P	-
ATP7B	P35670	VAR_067338	p.Gly1341Arg	LB/B	rs587783317
ATP7B	P35670	VAR_075336	p.Thr788Ile	LP/P	rs541408630
ATP7B	P35670	VAR_075337	p.Val1036Ile	LP/P	rs761147984
ATP7B	P35670	VAR_075338	p.Arg1151Cys	LP/P	rs755554442
ATP7B	P35670	VAR_075339	p.Val1243Leu	LP/P	rs1277243795
ATP7B	P35670	VAR_075340	p.Pro1245Thr	LP/P	-
ATP7B	P35670	VAR_076736	p.Arg827Trp	LP/P	rs539585071
ATP7B	P35670	VAR_076741	p.Ile929Val	LP/P	rs534960245
ATP7B	P35670	VAR_076744	p.Lys1010Thr	LP/P	rs747584649
ATP7B	P35670	VAR_076752	p.Ala1295Asp	LP/P	rs1340942427
ATP7B	P35670	VAR_076793	p.Val149Leu	LP/P	-
ATP7B	P35670	VAR_076795	p.Val825Leu	LP/P	-
ATP7B	P35670	VAR_076813	p.Trp939Cys	LP/P	rs1057517310
ATP7B	P35670	VAR_076816	p.Cys1104Ser	LP/P	-
ATP7B	P35670	VAR_076970	p.Pro539Leu	LP/P	rs572122562
ATP7B	P35670	VAR_076971	p.Trp779Gly	LP/P	rs751798708
ATP7B	P35670	VAR_076972	p.Arg816Ser	LP/P	-
BEST1	O76090	VAR_000830	p.Thr6Pro	LP/P	rs28940275
BEST1	O76090	VAR_000831	p.Val9Ala	LP/P	rs281865205
BEST1	O76090	VAR_000832	p.Val9Met	LP/P	rs28940276
BEST1	O76090	VAR_000833	p.Ala10Thr	LP/P	rs281865206
BEST1	O76090	VAR_000834	p.Leu21Val	LP/P	rs281865212
BEST1	O76090	VAR_000835	p.Trp24Cys	LP/P	rs281865213
BEST1	O76090	VAR_000836	p.Arg25Gln	LP/P	rs281865215
BEST1	O76090	VAR_000837	p.Arg25Trp	LP/P	rs281865214
BEST1	O76090	VAR_000838	p.Ser27Arg	LP/P	rs281865216
BEST1	O76090	VAR_000839	p.Gln58Leu	LP/P	rs281865529
BEST1	O76090	VAR_000840	p.Leu67Val	LP/P	-
BEST1	O76090	VAR_000841	p.Tyr85His	LP/P	rs28940274
BEST1	O76090	VAR_000842	p.Arg92Ser	LP/P	rs281865224
BEST1	O76090	VAR_000843	p.Trp93Cys	LP/P	rs28940273
BEST1	O76090	VAR_000844	p.Asn99Lys	LP/P	rs281865227
BEST1	O76090	VAR_000845	p.Leu100Arg	LB/B	rs281865228
BEST1	O76090	VAR_000846	p.Asp104Glu	LB/B	rs281865232
BEST1	O76090	VAR_000847	p.Arg141His	LP/P	rs121918284
BEST1	O76090	VAR_000848	p.Ser209Asn	LP/P	rs281865237
BEST1	O76090	VAR_000849	p.Arg218Cys	LP/P	rs281865238
BEST1	O76090	VAR_000850	p.Arg218Gln	LP/P	-
BEST1	O76090	VAR_000851	p.Arg218Ser	LP/P	rs281865238
BEST1	O76090	VAR_000852	p.Leu224Met	LP/P	rs281865242
BEST1	O76090	VAR_000853	p.Tyr227Cys	LP/P	rs267606677
BEST1	O76090	VAR_000854	p.Tyr227Asn	LP/P	rs28941469
BEST1	O76090	VAR_000855	p.Ser231Arg	LP/P	rs281865244
BEST1	O76090	VAR_000856	p.Val235Met	LP/P	rs281865245
BEST1	O76090	VAR_000857	p.Thr237Arg	LP/P	rs281865246
BEST1	O76090	VAR_000858	p.Ala243Val	LP/P	rs28940570
BEST1	O76090	VAR_000860	p.Pro297Ala	LP/P	rs1805143
BEST1	O76090	VAR_000861	p.Gly299Glu	LP/P	rs28941468
BEST1	O76090	VAR_000862	p.Glu300Lys	LP/P	rs281865258
BEST1	O76090	VAR_000863	p.Asp301Glu	LP/P	rs281865261
BEST1	O76090	VAR_000864	p.Asp301Asn	LP/P	rs281865259
BEST1	O76090	VAR_000865	p.Phe305Ser	LB/B	rs281865265
BEST1	O76090	VAR_000866	p.Ile310Thr	LP/P	rs281865271
BEST1	O76090	VAR_000867	p.Val311Gly	LP/P	-
BEST1	O76090	VAR_000868	p.Asp312Asn	LB/B	rs281865277
BEST1	O76090	VAR_009278	p.Glu578Val	LP/P	rs1800010
BEST1	O76090	VAR_010468	p.Ala10Val	LP/P	rs281865207
BEST1	O76090	VAR_010469	p.Arg13His	LB/B	rs281865209
BEST1	O76090	VAR_010470	p.Ser16Phe	LB/B	rs281865210
BEST1	O76090	VAR_010471	p.Phe17Cys	LP/P	rs281865211
BEST1	O76090	VAR_010472	p.Ile73Asn	LP/P	rs1591280714
BEST1	O76090	VAR_010473	p.Leu82Val	LP/P	rs281865530
BEST1	O76090	VAR_010474	p.Arg92Cys	LP/P	rs281865224
BEST1	O76090	VAR_010475	p.Arg92His	LP/P	rs281865225
BEST1	O76090	VAR_010476	p.Gln96His	LP/P	rs281865226
BEST1	O76090	VAR_010477	p.Glu119Gln	LP/P	rs1805142
BEST1	O76090	VAR_010478	p.Gly135Ser	LP/P	rs281865234
BEST1	O76090	VAR_010479	p.Ala146Lys	LP/P	rs1800995
BEST1	O76090	VAR_010480	p.Thr216Ile	LP/P	rs281865275
BEST1	O76090	VAR_010481	p.Arg218His	LP/P	rs281865239
BEST1	O76090	VAR_010482	p.Val235Leu	LP/P	rs281865245
BEST1	O76090	VAR_010483	p.Gln293Lys	LP/P	rs281865250
BEST1	O76090	VAR_010484	p.Asn296Ser	LP/P	rs281865255
BEST1	O76090	VAR_010485	p.Pro297Ser	LP/P	rs1805143
BEST1	O76090	VAR_010486	p.Glu300Asp	LB/B	rs1805144
BEST1	O76090	VAR_010487	p.Thr307Ile	LP/P	rs281865269
BEST1	O76090	VAR_010488	p.Glu525Ala	LP/P	rs200582915
BEST1	O76090	VAR_010489	p.Glu557Lys	LP/P	rs147192139
BEST1	O76090	VAR_010490	p.Thr561Ala	LP/P	rs281865283
BEST1	O76090	VAR_017366	p.Thr6Arg	LP/P	rs281865204
BEST1	O76090	VAR_017367	p.Asn11Ile	LP/P	rs281865208
BEST1	O76090	VAR_017368	p.Gly26Arg	LP/P	-
BEST1	O76090	VAR_017369	p.Tyr29His	LP/P	rs281865217
BEST1	O76090	VAR_017370	p.Lys30Arg	LP/P	rs281865218
BEST1	O76090	VAR_017371	p.Leu41Pro	LP/P	rs121918288
BEST1	O76090	VAR_017372	p.Arg47His	LP/P	rs28940278
BEST1	O76090	VAR_017373	p.Phe80Leu	LP/P	rs281865221
BEST1	O76090	VAR_017374	p.Val89Ala	LP/P	-
BEST1	O76090	VAR_017375	p.Thr91Ile	LP/P	rs281865223
BEST1	O76090	VAR_017376	p.Pro101Thr	LP/P	rs281865229
BEST1	O76090	VAR_017377	p.Trp102Arg	LP/P	rs281865230
BEST1	O76090	VAR_017378	p.Asp104His	LP/P	rs281865231
BEST1	O76090	VAR_017379	p.Asn133Lys	LP/P	rs281865233
BEST1	O76090	VAR_017380	p.Leu140Arg	LP/P	rs281865235
BEST1	O76090	VAR_017381	p.Ala195Val	LP/P	rs200277476
BEST1	O76090	VAR_025731	p.Arg105Cys	LP/P	rs281865273
BEST1	O76090	VAR_025732	p.Phe113Leu	LP/P	rs1445469923
BEST1	O76090	VAR_025733	p.Ile201Thr	LP/P	rs199529046
BEST1	O76090	VAR_025734	p.Leu207Ile	LP/P	rs74653691
BEST1	O76090	VAR_025735	p.Cys221Trp	LP/P	rs281865240
BEST1	O76090	VAR_025736	p.Gly222Val	LP/P	rs281865241
BEST1	O76090	VAR_025737	p.Leu224Pro	LP/P	rs281865243
BEST1	O76090	VAR_025738	p.Thr241Asn	LP/P	rs281865247
BEST1	O76090	VAR_025739	p.Ala243Thr	LP/P	rs137853905
BEST1	O76090	VAR_025740	p.Val275Ile	LB/B	rs281865276
BEST1	O76090	VAR_025741	p.Phe276Leu	LP/P	rs281865248
BEST1	O76090	VAR_025742	p.Leu294Val	LP/P	rs281865251
BEST1	O76090	VAR_025743	p.Ile295Thr	LP/P	rs281865253
BEST1	O76090	VAR_025744	p.Asn296His	LP/P	rs281865254
BEST1	O76090	VAR_025745	p.Phe298Ser	LP/P	rs281865257
BEST1	O76090	VAR_025746	p.Asp302Gly	LP/P	rs281865263
BEST1	O76090	VAR_025747	p.Asp302His	LP/P	rs281865262
BEST1	O76090	VAR_025748	p.Asp302Val	LP/P	rs281865263
BEST1	O76090	VAR_025749	p.Asp303Glu	LP/P	rs281865264
BEST1	O76090	VAR_025750	p.Glu306Asp	LB/B	rs281865267
BEST1	O76090	VAR_025751	p.Glu306Gly	LP/P	rs281865266
BEST1	O76090	VAR_025752	p.Thr307Ala	LP/P	rs281865268
BEST1	O76090	VAR_025753	p.Asn308Ser	LB/B	rs281865270
BEST1	O76090	VAR_043493	p.Pro152Ala	LP/P	rs1417478879
BEST1	O76090	VAR_043494	p.Val317Met	LP/P	rs121918287
BEST1	O76090	VAR_043495	p.Met325Thr	LP/P	rs368387447
BEST1	O76090	VAR_043496	p.Ala357Val	LP/P	rs17854138
BEST1	O76090	VAR_058273	p.Ile3Thr	LP/P	-
BEST1	O76090	VAR_058274	p.Val86Met	LP/P	rs121918289
BEST1	O76090	VAR_058275	p.Tyr236Cys	LP/P	rs121918291
BEST1	O76090	VAR_058276	p.Val239Met	LB/B	rs121918290
BEST1	O76090	VAR_058277	p.Val242Met	LB/B	-
BEST1	O76090	VAR_058313	p.Gly299Ala	LB/B	-
BEST1	O76090	VAR_063169	p.Leu140Val	LP/P	rs267606678
BEST1	O76090	VAR_063170	p.Ile205Thr	LP/P	rs267606680
BEST1	O76090	VAR_063171	p.Asp228Asn	LP/P	rs267606676
BEST1	O76090	VAR_075347	p.Arg202Trp	LP/P	rs765998048
BRCA2	P51587	VAR_005085	p.Phe32Leu	LP/P	rs397508057
BRCA2	P51587	VAR_005086	p.Lys53Arg	LP/P	rs397507595
BRCA2	P51587	VAR_005088	p.Phe81Leu	LP/P	rs80358507
BRCA2	P51587	VAR_005089	p.Pro201Arg	LP/P	rs397507822
BRCA2	P51587	VAR_005090	p.Val211Ala	LP/P	-
BRCA2	P51587	VAR_005091	p.Pro222Ser	LP/P	rs397507873
BRCA2	P51587	VAR_005092	p.Asn289His	LP/P	rs766173
BRCA2	P51587	VAR_005094	p.Asn372His	LP/P	rs144848
BRCA2	P51587	VAR_005095	p.Cys554Trp	LP/P	rs80358451
BRCA2	P51587	VAR_005097	p.Asp728Ala	LP/P	rs757577670
BRCA2	P51587	VAR_005098	p.Asn991Asp	LP/P	rs1799944
BRCA2	P51587	VAR_005099	p.Asn1147Ser	LP/P	rs1799951
BRCA2	P51587	VAR_005102	p.Asn1880Lys	LP/P	rs11571657
BRCA2	P51587	VAR_005103	p.Thr1915Met	LP/P	rs4987117
BRCA2	P51587	VAR_005104	p.Arg2034Cys	LB/B	rs1799954
BRCA2	P51587	VAR_005105	p.Gly2274Val	LP/P	rs55712212
BRCA2	P51587	VAR_005106	p.His2415Asn	LP/P	-
BRCA2	P51587	VAR_005107	p.Gln2421His	LB/B	-
BRCA2	P51587	VAR_005110	p.Met3118Thr	LP/P	rs56204128
BRCA2	P51587	VAR_005111	p.Thr3357Arg	LB/B	rs80358388
BRCA2	P51587	VAR_005112	p.Ile3412Val	LP/P	rs1801426
BRCA2	P51587	VAR_008766	p.Asn108His	LP/P	rs80358567
BRCA2	P51587	VAR_008768	p.Thr582Pro	LP/P	rs80358457
BRCA2	P51587	VAR_008769	p.Asp707Tyr	LB/B	rs80358487
BRCA2	P51587	VAR_008770	p.Met784Val	LP/P	rs11571653
BRCA2	P51587	VAR_008771	p.Asn886Ile	LP/P	rs80358526
BRCA2	P51587	VAR_008774	p.Cys1290Tyr	LP/P	rs41293485
BRCA2	P51587	VAR_008775	p.Thr1414Met	LP/P	rs70953664
BRCA2	P51587	VAR_008776	p.Asp1420Tyr	LP/P	rs28897727
BRCA2	P51587	VAR_008777	p.Asp1513Asn	LP/P	rs80358687
BRCA2	P51587	VAR_008778	p.Glu1593Asp	LP/P	rs80358703
BRCA2	P51587	VAR_008780	p.Asn1805Ser	LP/P	rs80358765
BRCA2	P51587	VAR_008781	p.Asp1902Asn	LP/P	rs4987048
BRCA2	P51587	VAR_008782	p.His2074Asn	LP/P	rs34309943
BRCA2	P51587	VAR_008783	p.Glu2089Asp	LP/P	-
BRCA2	P51587	VAR_008784	p.Val2138Phe	LP/P	rs11571659
BRCA2	P51587	VAR_008785	p.Val2466Ala	LP/P	rs169547
BRCA2	P51587	VAR_008786	p.Leu2480Val	LP/P	rs80358965
BRCA2	P51587	VAR_008787	p.Ile2490Thr	LP/P	rs11571707
BRCA2	P51587	VAR_008791	p.Ile2944Phe	LP/P	rs4987047
BRCA2	P51587	VAR_008793	p.Val2969Met	LB/B	rs59004709
BRCA2	P51587	VAR_008795	p.Lys3257Arg	LP/P	rs55847618
BRCA2	P51587	VAR_008796	p.Arg3276Ser	LP/P	rs80359245
BRCA2	P51587	VAR_018661	p.Thr2722Arg	LP/P	rs80359062
BRCA2	P51587	VAR_018908	p.Lys322Gln	LP/P	rs11571640
BRCA2	P51587	VAR_018909	p.Leu929Ser	LP/P	rs2227943
BRCA2	P51587	VAR_018910	p.Ser976Phe	LP/P	rs11571656
BRCA2	P51587	VAR_018911	p.Asn987Ile	LP/P	rs2227944
BRCA2	P51587	VAR_018912	p.His1561Asn	LP/P	rs2219594
BRCA2	P51587	VAR_018913	p.Lys2162Arg	LP/P	rs11571660
BRCA2	P51587	VAR_018914	p.His2440Arg	LP/P	rs4986860
BRCA2	P51587	VAR_018915	p.Ser2835Pro	LP/P	rs11571746
BRCA2	P51587	VAR_018917	p.Val3244Ile	LP/P	rs11571831
BRCA2	P51587	VAR_020711	p.Thr598Ala	LP/P	rs28897710
BRCA2	P51587	VAR_020715	p.Ser1179Asn	LP/P	rs397507674
BRCA2	P51587	VAR_020716	p.Asn1279Ser	LP/P	rs1060502384
BRCA2	P51587	VAR_020719	p.Cys1580Tyr	LP/P	rs398122784
BRCA2	P51587	VAR_020720	p.Thr1679Ile	LP/P	-
BRCA2	P51587	VAR_020721	p.Val1804Ala	LB/B	rs370252983
BRCA2	P51587	VAR_020722	p.Glu1901Lys	LB/B	-
BRCA2	P51587	VAR_020725	p.Ser2072Cys	LP/P	rs80358862
BRCA2	P51587	VAR_020726	p.Tyr2094Cys	LP/P	rs397507838
BRCA2	P51587	VAR_020727	p.Pro2096Leu	LB/B	-
BRCA2	P51587	VAR_020729	p.Lys2128Asn	LB/B	rs397507847
BRCA2	P51587	VAR_020734	p.Asn2706Ser	LB/B	rs80359055
BRCA2	P51587	VAR_020736	p.Val2728Ile	LB/B	rs28897749
BRCA2	P51587	VAR_020742	p.Gly3076Glu	LB/B	rs80359187
BRCA2	P51587	VAR_020743	p.Asn3124Ile	LP/P	rs28897759
BRCA2	P51587	VAR_020744	p.Lys3196Glu	LP/P	rs80359228
BRCA2	P51587	VAR_020745	p.Thr3374Ile	LP/P	rs56309455
BRCA2	P51587	VAR_028167	p.Gly25Arg	LP/P	rs80358961
BRCA2	P51587	VAR_028168	p.Trp31Cys	LP/P	rs80359214
BRCA2	P51587	VAR_028169	p.Trp31Arg	LB/B	rs80359182
BRCA2	P51587	VAR_032712	p.Thr64Ile	LB/B	rs397507615
BRCA2	P51587	VAR_032715	p.Thr225Ala	LB/B	rs80358897
BRCA2	P51587	VAR_032717	p.Ser326Arg	LB/B	rs28897706
BRCA2	P51587	VAR_032718	p.Ile505Thr	LB/B	rs28897708
BRCA2	P51587	VAR_032719	p.Ile729Met	LB/B	rs397507620
BRCA2	P51587	VAR_032721	p.Leu1522Phe	LB/B	rs397507729
BRCA2	P51587	VAR_032722	p.Lys1690Asn	LB/B	rs56087561
BRCA2	P51587	VAR_032723	p.Asn1730Tyr	LB/B	rs397507770
BRCA2	P51587	VAR_032724	p.Thr1887Met	LB/B	rs397507795
BRCA2	P51587	VAR_032726	p.Gly2044Val	LB/B	rs56191579
BRCA2	P51587	VAR_032727	p.Arg2108Cys	LB/B	rs55794205
BRCA2	P51587	VAR_032728	p.Asn2135His	LB/B	rs80358876
BRCA2	P51587	VAR_032729	p.Tyr2222Cys	LB/B	rs397507875
BRCA2	P51587	VAR_032730	p.Arg2336His	LP/P	rs28897743
BRCA2	P51587	VAR_032731	p.Gln2456Glu	LB/B	rs397507912
BRCA2	P51587	VAR_032732	p.Leu2510Pro	LB/B	rs80358979
BRCA2	P51587	VAR_032733	p.Trp2626Cys	LB/B	rs80359013
BRCA2	P51587	VAR_035436	p.Ser599Phe	LB/B	rs1046984
BRCA2	P51587	VAR_056751	p.Lys513Arg	LB/B	rs28897709
BRCA2	P51587	VAR_056752	p.Ile982Leu	LB/B	rs28897717
BRCA2	P51587	VAR_056753	p.Val1542Met	LB/B	rs28897729
BRCA2	P51587	VAR_056754	p.Val1643Ala	LB/B	rs28897731
BRCA2	P51587	VAR_056755	p.Ser1979Arg	LP/P	rs28897737
BRCA2	P51587	VAR_056756	p.Asp2238Glu	LB/B	rs28897742
BRCA2	P51587	VAR_056757	p.Arg2336Gln	LB/B	rs28897743
BRCA2	P51587	VAR_056758	p.Asn2447Asp	LB/B	rs4986859
BRCA2	P51587	VAR_056759	p.Leu2686Pro	LB/B	rs28897746
BRCA2	P51587	VAR_056761	p.Leu3101Arg	LB/B	rs28897758
BRCA2	P51587	VAR_061563	p.His2116Arg	LB/B	rs55953736
BRCA2	P51587	VAR_063915	p.Glu2663Val	LB/B	rs80359031
BRCA2	P51587	VAR_063916	p.Asp2723Gly	LB/B	rs41293513
BRCA2	P51587	VAR_063918	p.Arg3052Trp	LB/B	rs45580035
BRCA2	P51587	VAR_076440	p.Pro606Leu	LB/B	rs80358469
CC2D2A	Q9P2K1	VAR_038489	p.Glu376Ala	LP/P	rs16892095
CC2D2A	Q9P2K1	VAR_038490	p.Val660Ile	LB/B	rs16892134
CC2D2A	Q9P2K1	VAR_055321	p.Gln1096His	LP/P	rs863225169
CC2D2A	Q9P2K1	VAR_055322	p.Pro1122Ser	LP/P	rs118204051
CC2D2A	Q9P2K1	VAR_055323	p.Arg1528Cys	LP/P	rs118204052
CC2D2A	Q9P2K1	VAR_055324	p.Leu1551Pro	LP/P	rs763425007
CC2D2A	Q9P2K1	VAR_062293	p.Thr1114Met	LP/P	rs386833752
CC2D2A	Q9P2K1	VAR_062804	p.Pro721Ser	LP/P	rs199768782
CC2D2A	Q9P2K1	VAR_062805	p.Lys800Glu	LP/P	rs751256652
CC2D2A	Q9P2K1	VAR_062806	p.Asp1556Val	LP/P	rs201502401
CC2D2A	Q9P2K1	VAR_063804	p.Thr1116Met	LB/B	rs267606709
CC2D2A	Q9P2K1	VAR_067535	p.Glu1447Ala	LP/P	rs387907058
CC2D2A	Q9P2K1	VAR_068169	p.Glu1126Lys	LP/P	rs1473532901
CC2D2A	Q9P2K1	VAR_069045	p.Asn1520Ser	LP/P	rs1478902342
CC2D2A	Q9P2K1	VAR_069046	p.Tyr1568His	LP/P	-
CC2D2A	Q9P2K1	VAR_075698	p.Trp1182Arg	LB/B	rs386833755
CC2D2A	Q9P2K1	VAR_076882	p.Lys507Glu	LP/P	rs144439937
CC2D2A	Q9P2K1	VAR_076883	p.Leu559Pro	LP/P	rs754221308
CC2D2A	Q9P2K1	VAR_076884	p.Leu684Ile	LP/P	rs190698163
CC2D2A	Q9P2K1	VAR_076885	p.Leu701Val	LP/P	rs537906621
CC2D2A	Q9P2K1	VAR_076886	p.Val1045Ala	LB/B	rs863225173
CC2D2A	Q9P2K1	VAR_076887	p.Val1151Ala	LP/P	rs863225170
CC2D2A	Q9P2K1	VAR_076888	p.Arg1284Cys	LP/P	rs779823379
CC2D2A	Q9P2K1	VAR_076889	p.Arg1284His	LP/P	rs754586025
CC2D2A	Q9P2K1	VAR_076891	p.Val1430Ala	LB/B	rs863225168
CDH23	Q9H251	VAR_012166	p.Arg3Cys	LP/P	rs7902757
CDH23	Q9H251	VAR_012167	p.Gly490Ala	LP/P	rs1227049
CDH23	Q9H251	VAR_012168	p.Ser496Asn	LP/P	rs10999947
CDH23	Q9H251	VAR_012169	p.Asp990Asn	LB/B	rs771766431
CDH23	Q9H251	VAR_012170	p.Ala1222Thr	LB/B	rs41281316
CDH23	Q9H251	VAR_012172	p.Arg1349Cys	LP/P	rs41281318
CDH23	Q9H251	VAR_012173	p.Asn1351Asp	LP/P	rs1227065
CDH23	Q9H251	VAR_012174	p.Gln1496His	LP/P	rs121908347
CDH23	Q9H251	VAR_012175	p.Ala1575Thr	LP/P	rs1227051
CDH23	Q9H251	VAR_012176	p.Thr1671Ser	LP/P	rs749678546
CDH23	Q9H251	VAR_012177	p.Val1675Ile	LP/P	rs17712523
CDH23	Q9H251	VAR_012178	p.Arg1746Gln	LB/B	rs111033270
CDH23	Q9H251	VAR_012179	p.Arg1804Gln	LB/B	rs3802711
CDH23	Q9H251	VAR_012180	p.Thr1999Ser	LB/B	rs11592462
CDH23	Q9H251	VAR_012181	p.Glu2044Lys	LB/B	rs10466026
CDH23	Q9H251	VAR_012182	p.Asp2045Asn	LB/B	rs121908348
CDH23	Q9H251	VAR_012183	p.Asp2202Asn	LB/B	rs121908349
CDH23	Q9H251	VAR_012184	p.Arg2358Gln	LB/B	rs4747194
CDH23	Q9H251	VAR_012185	p.Pro2380Leu	LB/B	rs4747195
CDH23	Q9H251	VAR_012186	p.Glu2588Gln	LB/B	rs41281338
CDH23	Q9H251	VAR_012187	p.Ile2950Asn	LB/B	rs752937051
CDH23	Q9H251	VAR_012188	p.Arg2956Cys	LB/B	rs751367894
CDH23	Q9H251	VAR_012189	p.Pro3059Thr	LB/B	rs780514498
CDH23	Q9H251	VAR_012190	p.Phe3125Leu	LP/P	rs45583140
CDH23	Q9H251	VAR_024030	p.Ala366Thr	LP/P	rs143282422
CDH23	Q9H251	VAR_024031	p.Thr1209Ala	LP/P	rs41281314
CDH23	Q9H251	VAR_024032	p.Arg1507Gln	LB/B	rs373480195
CDH23	Q9H251	VAR_024033	p.Arg3189Trp	LB/B	rs121908353
CDH23	Q9H251	VAR_024034	p.Ser3245Phe	LB/B	-
CDH23	Q9H251	VAR_027317	p.Asp124Gly	LP/P	rs751192273
CDH23	Q9H251	VAR_027318	p.Glu247Lys	LP/P	-
CDH23	Q9H251	VAR_027319	p.Asn452Ser	LP/P	rs375646885
CDH23	Q9H251	VAR_027320	p.Leu480Gln	LP/P	rs767928788
CDH23	Q9H251	VAR_027321	p.Ala484Pro	LP/P	-
CDH23	Q9H251	VAR_027322	p.Arg582Gln	LP/P	rs200263980
CDH23	Q9H251	VAR_027323	p.Arg1060Trp	LP/P	rs201536811
CDH23	Q9H251	VAR_027324	p.Gly1186Asp	LP/P	-
CDH23	Q9H251	VAR_027325	p.Pro1206Arg	LB/B	-
CDH23	Q9H251	VAR_027326	p.Asp1341Asn	LP/P	rs121908351
CDH23	Q9H251	VAR_027327	p.Arg1437Gln	LP/P	rs56181447
CDH23	Q9H251	VAR_027328	p.Ala1586Pro	LP/P	rs573737471
CDH23	Q9H251	VAR_027329	p.Glu1595Lys	LP/P	rs778204574
CDH23	Q9H251	VAR_027330	p.Val1620Met	LP/P	rs41281330
CDH23	Q9H251	VAR_027331	p.Asp1846Asn	LP/P	rs746323558
CDH23	Q9H251	VAR_027332	p.Thr1887Ile	LP/P	rs397517340
CDH23	Q9H251	VAR_027333	p.Phe1888Ser	LP/P	rs121908352
CDH23	Q9H251	VAR_027334	p.Gly2017Ser	LB/B	rs183431253
CDH23	Q9H251	VAR_027335	p.Arg2066Gln	LP/P	rs201887949
CDH23	Q9H251	VAR_027336	p.Asp2148Asn	LB/B	rs111033271
CDH23	Q9H251	VAR_027337	p.Val2283Ile	LB/B	rs41281334
CDH23	Q9H251	VAR_027338	p.Asp2376Asn	LP/P	rs9663920
CDH23	Q9H251	VAR_027339	p.Arg2465Trp	LP/P	rs760879110
CDH23	Q9H251	VAR_027340	p.Ser2517Gly	LP/P	rs759093040
CDH23	Q9H251	VAR_027341	p.Arg2608His	LP/P	rs202052174
CDH23	Q9H251	VAR_027342	p.Gly2744Ser	LP/P	rs376189742
CDH23	Q9H251	VAR_027343	p.Arg2833Gly	LB/B	rs760130862
CDH23	Q9H251	VAR_027344	p.Val2933Glu	LB/B	-
CDH23	Q9H251	VAR_027345	p.Asp2954Asn	LB/B	rs756793995
CDH23	Q9H251	VAR_027346	p.Asn2962Ser	LP/P	-
CDH23	Q9H251	VAR_027347	p.Arg3175His	LB/B	rs140884994
CDH23	Q9H251	VAR_046404	p.Pro240Leu	LB/B	rs121908354
CDH23	Q9H251	VAR_046405	p.Arg301Gln	LB/B	rs121908355
CDH23	Q9H251	VAR_046406	p.Val746Ile	LP/P	rs550384315
CDH23	Q9H251	VAR_046407	p.His755Tyr	LB/B	rs181255269
CDH23	Q9H251	VAR_046408	p.Ser944Gly	LB/B	rs188098974
CDH23	Q9H251	VAR_046409	p.Glu960Lys	LB/B	rs111033458
CDH23	Q9H251	VAR_046410	p.Val1090Ile	LP/P	rs368487578
CDH23	Q9H251	VAR_046411	p.Asn1098Ser	LB/B	rs41281310
CDH23	Q9H251	VAR_046412	p.Arg1236Gln	LP/P	rs186990940
CDH23	Q9H251	VAR_046413	p.Asn1282Ser	LB/B	rs149073355
CDH23	Q9H251	VAR_046414	p.Arg1417Trp	LP/P	rs756231829
CDH23	Q9H251	VAR_046415	p.Ile1520Met	LP/P	-
CDH23	Q9H251	VAR_046416	p.Met1574Thr	LB/B	rs1564769834
CDH23	Q9H251	VAR_046417	p.Val1711Ile	LB/B	rs181611778
CDH23	Q9H251	VAR_046418	p.Gln1716Pro	LB/B	rs758382198
CDH23	Q9H251	VAR_046419	p.Pro1788Leu	LP/P	rs564555435
CDH23	Q9H251	VAR_046420	p.Val1807Met	LP/P	rs143993990
CDH23	Q9H251	VAR_046421	p.Ser1876Asn	LP/P	rs983665281
CDH23	Q9H251	VAR_046422	p.Val1908Ile	LB/B	rs368828743
CDH23	Q9H251	VAR_046423	p.Arg1912Trp	LB/B	rs397517344
CDH23	Q9H251	VAR_046424	p.Asp1930Asn	LP/P	-
CDH23	Q9H251	VAR_046425	p.Arg2029Trp	LP/P	rs750880909
CDH23	Q9H251	VAR_046426	p.Ile2125Met	LP/P	rs16929354
CDH23	Q9H251	VAR_046427	p.Arg2171Cys	LP/P	rs781698111
CDH23	Q9H251	VAR_046428	p.Gln2227Pro	LP/P	rs778453484
CDH23	Q9H251	VAR_046429	p.Asp2376Val	LP/P	-
CDH23	Q9H251	VAR_046430	p.Leu2473Pro	LP/P	rs1589429497
CDH23	Q9H251	VAR_046431	p.Arg2489His	LP/P	rs141986620
CDH23	Q9H251	VAR_046432	p.Thr2530Ile	LP/P	rs781406146
CDH23	Q9H251	VAR_046433	p.Ile2669Val	LP/P	-
CDH23	Q9H251	VAR_046434	p.Gly2771Ser	LP/P	rs201076440
CDH23	Q9H251	VAR_046435	p.Phe2801Val	LP/P	rs3802707
CDH23	Q9H251	VAR_046437	p.Val2968Ala	LP/P	rs765847991
CDH23	Q9H251	VAR_046438	p.Arg3175Cys	LP/P	rs770796134
CDH23	Q9H251	VAR_071407	p.Asp160Asn	LP/P	rs1057519500
CDH23	Q9H251	VAR_071408	p.Asn342Ser	LB/B	rs1451062499
CDH23	Q9H251	VAR_071409	p.Ala361Ser	LP/P	rs774524441
CDH23	Q9H251	VAR_071410	p.Val424Met	LP/P	rs2305207
CDH23	Q9H251	VAR_071411	p.Asp428Asn	LB/B	rs188376296
CDH23	Q9H251	VAR_071412	p.Val803Ile	LP/P	-
CDH23	Q9H251	VAR_071413	p.Glu956Lys	LB/B	rs756147087
CDH23	Q9H251	VAR_071414	p.Arg964Gln	LP/P	rs376560330
CDH23	Q9H251	VAR_071415	p.Arg1010His	LP/P	rs370107953
CDH23	Q9H251	VAR_071416	p.Gly1118Ser	LB/B	rs562052236
CDH23	Q9H251	VAR_071417	p.Val1335Ala	LP/P	rs1364542092
CDH23	Q9H251	VAR_071418	p.Thr1368Met	LB/B	rs762247872
CDH23	Q9H251	VAR_071419	p.Ser1415Ile	LB/B	-
CDH23	Q9H251	VAR_071420	p.Ala1443Gly	LP/P	-
CDH23	Q9H251	VAR_071421	p.Arg1588Trp	LP/P	rs137937502
CDH23	Q9H251	VAR_071422	p.Asp1626Ala	LP/P	rs1554871816
CDH23	Q9H251	VAR_071423	p.Asp1806Glu	LP/P	rs74145660
CDH23	Q9H251	VAR_071424	p.Ala2130Val	LP/P	-
CDH23	Q9H251	VAR_071425	p.Asn2287Lys	LB/B	-
CDH23	Q9H251	VAR_071426	p.Glu2438Lys	LB/B	rs1264310782
CDH23	Q9H251	VAR_071427	p.Met2531Val	LB/B	rs569138025
CDH23	Q9H251	VAR_071428	p.Gly2912Ser	LP/P	rs1381655860
CDH23	Q9H251	VAR_071429	p.Ala3080Thr	LP/P	rs369395479
CDH23	Q9H251	VAR_072661	p.Glu192Gln	LP/P	rs199514829
CDH23	Q9H251	VAR_072662	p.Met3062Thr	LB/B	rs770888523
CDH23	Q9H251	VAR_079747	p.Val187Ile	LP/P	rs369624952
CDH23	Q9H251	VAR_080381	p.Arg1379Leu	LB/B	rs767004225
CDON	Q4KMG0	VAR_056038	p.Lys66Arg	LB/B	rs7122277
CDON	Q4KMG0	VAR_056039	p.Glu162Lys	LP/P	rs3740909
CDON	Q4KMG0	VAR_056040	p.Pro351Ala	LP/P	rs35665264
CDON	Q4KMG0	VAR_056041	p.Ala686Val	LB/B	rs12274923
CDON	Q4KMG0	VAR_066497	p.Thr684Ser	LB/B	rs145983470
CDON	Q4KMG0	VAR_066498	p.Pro689Ala	LP/P	rs387906995
CDON	Q4KMG0	VAR_066499	p.Val691Met	LB/B	rs139323558
CDON	Q4KMG0	VAR_066500	p.Val780Glu	LB/B	rs387906996
CDON	Q4KMG0	VAR_066501	p.Thr790Ala	LB/B	rs387906997
CDON	Q4KMG0	VAR_066502	p.Ser940Arg	LP/P	rs369673018
CEP290	O15078	VAR_028356	p.Trp7Cys	LP/P	rs62635288
CEP290	O15078	VAR_031058	p.Lys838Glu	LB/B	rs11104738
CEP290	O15078	VAR_031059	p.Leu906Trp	LB/B	rs7970228
CEP290	O15078	VAR_031060	p.Arg1237His	LB/B	rs7307793
CEP290	O15078	VAR_031061	p.Ile1836Val	LP/P	rs11104729
CEP290	O15078	VAR_064397	p.Glu277Gln	LP/P	rs45502896
CEP290	O15078	VAR_064398	p.Asp664Gly	LP/P	rs79705698
CEP290	O15078	VAR_064399	p.Ala1566Pro	LB/B	-
CEP290	O15078	VAR_064400	p.Leu1694Pro	LB/B	-
CEP290	O15078	VAR_064401	p.Asn2228Lys	LB/B	rs373711746
CEP290	O15078	VAR_066997	p.Arg2210Cys	LP/P	rs374852145
CEP290	O15078	VAR_068168	p.Glu534Lys	LB/B	rs895126773
CEP290	O15078	VAR_075696	p.Ile2134Thr	LB/B	rs117852025
CFB	P00751	VAR_006492	p.Trp28Arg	LP/P	-
CFB	P00751	VAR_006493	p.Trp28Gln	LB/B	-
CFB	P00751	VAR_006494	p.Arg32Gln	LP/P	rs641153
CFB	P00751	VAR_006495	p.Ala736Ser	LB/B	-
CFB	P00751	VAR_016274	p.Leu9His	LP/P	rs4151667
CFB	P00751	VAR_016275	p.Arg32Trp	LB/B	rs12614
CFB	P00751	VAR_016276	p.Gly252Ser	LB/B	rs4151651
CFB	P00751	VAR_016277	p.Lys565Glu	LP/P	rs4151659
CFB	P00751	VAR_016278	p.Asp651Glu	LB/B	rs4151660
CFB	P00751	VAR_063221	p.Phe286Leu	LB/B	rs117905900
CFB	P00751	VAR_063222	p.Lys323Glu	LB/B	rs121909748
CFB	P00751	VAR_063659	p.Ser166Pro	LB/B	-
CFB	P00751	VAR_063660	p.Arg203Gln	LP/P	rs745794224
CFB	P00751	VAR_063661	p.Ile242Leu	LB/B	rs144812066
CFB	P00751	VAR_063662	p.Lys323Gln	LB/B	-
CFB	P00751	VAR_063663	p.Met458Ile	LB/B	rs200837114
CFB	P00751	VAR_063664	p.Lys533Arg	LB/B	rs149101394
FANCA	O15360	VAR_009637	p.Val6Asp	LP/P	rs1800282
FANCA	O15360	VAR_009638	p.Asn8Lys	LB/B	rs76275444
FANCA	O15360	VAR_009639	p.Ala181Val	LB/B	rs17232246
FANCA	O15360	VAR_009640	p.Leu244Phe	LB/B	-
FANCA	O15360	VAR_009641	p.Asp252Gly	LP/P	rs17225943
FANCA	O15360	VAR_009642	p.Arg435Cys	LB/B	rs148473140
FANCA	O15360	VAR_009643	p.His492Arg	LB/B	rs925457555
FANCA	O15360	VAR_009644	p.Gly501Ser	LP/P	rs2239359
FANCA	O15360	VAR_009645	p.Pro739Leu	LP/P	rs45441106
FANCA	O15360	VAR_009646	p.Gly809Asp	LB/B	rs7195066
FANCA	O15360	VAR_009647	p.Leu817Pro	LB/B	-
FANCA	O15360	VAR_009648	p.Leu845Pro	LB/B	rs1173704265
FANCA	O15360	VAR_009649	p.Arg1055Leu	LB/B	rs1429943036
FANCA	O15360	VAR_009650	p.His1110Pro	LB/B	-
FANCA	O15360	VAR_009651	p.Arg1117Gly	LB/B	rs149277003
FANCA	O15360	VAR_009652	p.Gln1128Glu	LP/P	rs1439817346
FANCA	O15360	VAR_009653	p.Thr1131Ala	LB/B	rs574034197
FANCA	O15360	VAR_009655	p.Val1287Ile	LB/B	rs17227354
FANCA	O15360	VAR_009656	p.Trp1302Arg	LB/B	rs878853665
FANCA	O15360	VAR_009657	p.Thr1328Ala	LB/B	rs9282681
FANCA	O15360	VAR_009658	p.His1417Asp	LB/B	rs17227403
FANCA	O15360	VAR_017496	p.Thr266Ala	LP/P	rs7190823
FANCA	O15360	VAR_017497	p.Asp598Asn	LP/P	-
FANCA	O15360	VAR_017498	p.Ser858Arg	LP/P	rs17233141
FANCA	O15360	VAR_017499	p.Arg1055Trp	LP/P	rs753063086
FANCA	O15360	VAR_017500	p.Leu1082Pro	LP/P	-
FANCA	O15360	VAR_017501	p.Ser1088Phe	LP/P	rs17233497
FANCA	O15360	VAR_017502	p.Phe1262Leu	LP/P	rs1555534579
FANCA	O15360	VAR_017503	p.Asp1359Tyr	LB/B	rs1555533313
FANCA	O15360	VAR_017504	p.Met1360Ile	LB/B	rs1555533300
FANCA	O15360	VAR_017505	p.Pro1324Leu	LB/B	rs182657062
FANCA	O15360	VAR_038012	p.Leu210Arg	LB/B	-
FANCA	O15360	VAR_038013	p.Leu660Pro	LB/B	rs1567621042
FANCA	O15360	VAR_038014	p.Val761Glu	LB/B	-
FANCA	O15360	VAR_038015	p.Tyr843Asp	LB/B	rs374030577
FANCA	O15360	VAR_038016	p.Gln869Pro	LB/B	rs780825099
FANCA	O15360	VAR_038017	p.Arg951Gln	LB/B	rs755922289
FANCA	O15360	VAR_038018	p.Arg951Trp	LB/B	rs755546887
FANCA	O15360	VAR_038019	p.Leu1249Pro	LP/P	rs753316789
FANCA	O15360	VAR_038020	p.Ala1346Thr	LB/B	rs17227396
FANCA	O15360	VAR_038021	p.Arg1400His	LB/B	rs149851163
FANCA	O15360	VAR_050982	p.Thr131Ser	LB/B	rs34491278
FANCA	O15360	VAR_050983	p.Ser176Phe	LB/B	rs35566151
FANCA	O15360	VAR_050984	p.Ala277Gly	LB/B	rs35880318
FANCA	O15360	VAR_050985	p.Gln286Arg	LB/B	rs13336566
FANCA	O15360	VAR_050986	p.Ala412Val	LB/B	rs11646374
FANCA	O15360	VAR_050987	p.Pro643Ala	LB/B	rs17232910
FANCA	O15360	VAR_061649	p.Met717Ile	LB/B	rs1131660
FANCI	Q9NVI1	VAR_027278	p.Gln686Lys	LB/B	rs28378332
FANCI	Q9NVI1	VAR_027279	p.Cys742Ser	LP/P	rs2283432
FANCI	Q9NVI1	VAR_032689	p.Pro55Leu	LP/P	rs62020347
FANCI	Q9NVI1	VAR_032690	p.Ala86Val	LP/P	rs17803620
FANCI	Q9NVI1	VAR_032691	p.His858Tyr	LP/P	-
FANCI	Q9NVI1	VAR_032692	p.Arg1285Gln	LP/P	rs121918163
FZD4	Q9ULV1	VAR_038947	p.Met105Val	LP/P	rs80358284
FZD4	Q9ULV1	VAR_038948	p.Met157Val	LP/P	rs80358286
FZD4	Q9ULV1	VAR_063920	p.Pro33Ser	LB/B	rs61735304
FZD4	Q9ULV1	VAR_063921	p.Gly36Asp	LB/B	rs80358281
FZD4	Q9ULV1	VAR_063922	p.Glu40Gln	LB/B	rs139401671
FZD4	Q9ULV1	VAR_063923	p.His69Tyr	LB/B	rs80358282
FZD4	Q9ULV1	VAR_063924	p.Met105Thr	LP/P	rs80358285
FZD4	Q9ULV1	VAR_063925	p.Ile114Thr	LB/B	-
FZD4	Q9ULV1	VAR_063926	p.Pro168Ser	LP/P	rs61735303
FZD4	Q9ULV1	VAR_063927	p.Cys181Arg	LP/P	rs80358287
FZD4	Q9ULV1	VAR_063928	p.Lys203Asn	LB/B	rs1476724511
FZD4	Q9ULV1	VAR_063929	p.Cys204Arg	LB/B	rs80358288
FZD4	Q9ULV1	VAR_063930	p.Cys204Tyr	LB/B	rs1064794064
FZD4	Q9ULV1	VAR_063931	p.Met223Lys	LP/P	-
FZD4	Q9ULV1	VAR_063932	p.Ile256Val	LP/P	rs104894223
FZD4	Q9ULV1	VAR_063933	p.Trp335Cys	LP/P	rs80358292
FZD4	Q9ULV1	VAR_063934	p.Met342Val	LP/P	rs80358293
FZD4	Q9ULV1	VAR_063936	p.Arg417Gln	LP/P	rs80358294
FZD4	Q9ULV1	VAR_063937	p.Thr445Pro	LP/P	rs80358297
FZD4	Q9ULV1	VAR_063938	p.Gly488Asp	LP/P	rs80358298
FZD4	Q9ULV1	VAR_063939	p.Ser497Phe	LB/B	rs80358300
FZD4	Q9ULV1	VAR_063940	p.Gly525Arg	LP/P	-
HAX1	O00165	VAR_062258	p.Pro49Ser	LB/B	rs11556344
HAX1	O00165	VAR_062259	p.Phe141Leu	LP/P	rs179363870
HAX1	O00165	VAR_062260	p.Ser151Gly	LB/B	rs17851425
HAX1	O00165	VAR_062261	p.Ser278Pro	LP/P	rs1804715
HAX1	O00165	VAR_064514	p.Leu130Arg	LP/P	rs179363871
HAX1	O00165	VAR_064515	p.Val172Ile	LP/P	rs141970914
HCN1	O60741	VAR_061105	p.Pro42Ser	LP/P	rs56164833
HCN1	O60741	VAR_071825	p.Gly47Val	LP/P	rs544994462
HCN1	O60741	VAR_071826	p.Ser100Phe	LP/P	rs587777492
HCN1	O60741	VAR_071827	p.Ser272Pro	LP/P	rs587777493
HCN1	O60741	VAR_071828	p.His279Tyr	LP/P	rs587777495
HCN1	O60741	VAR_071829	p.Arg297Thr	LP/P	rs587777494
HCN1	O60741	VAR_071830	p.Asp401His	LP/P	rs587777491
HCN1	O60741	VAR_078216	p.Met153Ile	LP/P	rs1057519548
HCN1	O60741	VAR_078217	p.Gly391Asp	LB/B	rs1057519547
HCN1	O60741	VAR_082658	p.Met243Arg	LP/P	rs1561230486
HCN1	O60741	VAR_082663	p.Met305Leu	LP/P	rs1057521989
HCN1	O60741	VAR_082664	p.Cys329Ser	LB/B	rs1318391259
[truncated: 1,725 more rows]
